# Supplementary material for: 4-Allyl-3-(2-methyl-4-quinol­yl)-1H-1,2,4-triazole-5(4H)-thione
Source: Acta Crystallogr Sect E Struct Rep Online. 2010 Nov 6;66(Pt 12):o3090. doi: 10.1107/S1600536810044697 (PMC3011746; doi:10.1107/S1600536810044697)
Supplement: Supplementary file 1 [file e-66-o3090-sup1.cif]

##############################################################################
###                                                                        ###
###        Electronic paper (Acta Crystallographica Section E)             ###
###                                                                        ###
##############################################################################
#                                                                            #
# This CIF contains the data in a paper accepted for publication in Acta     #
# Crystallographica Section E. It conforms to the requirements of Notes      #
# for Authors for Section E, and has been peer reviewed under the auspices   #
# of the IUCr Commission on Journals.                                        #
#                                                                            #
# Full details of the Crystallographic Information File format               #
# are given in the paper "The Crystallographic Information File (CIF):       #
# a New Standard Archive File for Crystallography" by S. R. Hall, F. H.      #
# Allen and I. D. Brown [Acta Cryst. (1991), A47, 655-685].                  #
#                                                                            #
# The current version of the core CIF dictionary is obtainable from          #
# ftp://ftp.iucr.org/pub/cif_core.dic. The current version number is 2.4.    #
#                                                                            #
# Software is freely available for graphical display of the structure(s) in  #
# this CIF.  For information consult the CIF home page http://www.iucr.org/  #
# cif/home.html                                                              #
#                                                                            #
# This file may be used for bona fide research purposes within the           #
# scientific community so long as proper attribution is given to the journal # 
# article from which it was obtained.                                        #
#                                                                            #
##############################################################################
                                             
data_global
_audit_creation_method     'SHELXL97 and manual editing of klim2.cif'
_journal_date_recd_electronic     2010-10-13
_journal_date_accepted     2010-11-01
_journal_name_full     'Acta Crystallographica, Section E'
_journal_year     2010
_journal_volume     66
_journal_issue     12
_journal_page_first     o3090
_journal_page_last     o3090
_journal_paper_category     QO
_journal_coeditor_code     NG5047
_publ_contact_author_name     'Dr. Victor B. Rybakov'
_publ_contact_author_address
;
  Department of Chemistry, Moscow State University,
  119992 Moscow, Russian Federation
;
_publ_contact_author_email     rybakov20021@yandex.ru
_publ_contact_author_fax     '7--495--9390898'
_publ_contact_author_phone     '7--495--9393654'
_publ_section_title
;
4-Allyl-3-(2-methyl-4-quinolyl)-1<i>H</i>-1,2,4-triazole-5(4<i>H</i>)-thione
;
loop_
    _publ_author_name
    _publ_author_address
    'Artyom G. Kashaev'
;
 Samara State Technical University,
 Molodogvardeyskay Str. 244, 443100 Samara,
 Russian Federation
;
    'Anatoliy V. Zimichev'
;
 Samara State Technical University,
 Molodogvardeyskay Str. 244, 443100 Samara,
 Russian Federation
;
    'Victor B. Rybakov'
;
  Department of Chemistry, Moscow State University,
  119992 Moscow, Russian Federation
;
    'Yurij N. Klimochkin'
;
 Samara State Technical University,
 Molodogvardeyskay Str. 244, 443100 Samara,
 Russian Federation
;
    'Margarita N. Zemtsova'
;
 Samara State Technical University,
 Molodogvardeyskay Str. 244, 443100 Samara,
 Russian Federation
;
data_I
_chemical_name_systematic
;
4-Allyl-3-(2-methyl-4-quinolyl)-1<i>H</i>-1,2,4-triazole-5(4<i>H</i>)-thione
;
_chemical_name_common     ?
_chemical_formula_moiety     'C15 H14 N4 S'
_chemical_formula_sum     'C15 H14 N4 S'
_chemical_formula_iupac     'C15 H14 N4 S'
_chemical_formula_weight     282.37
_chemical_melting_point_gt     494
_chemical_melting_point_lt     495
_symmetry_cell_setting     monoclinic
_symmetry_space_group_name_H-M     'P 21/n'
_symmetry_space_group_name_Hall     '-P 2yn'
loop_
    _symmetry_equiv_pos_as_xyz
    'x, y, z'
    '-x+1/2, y+1/2, -z+1/2'
    '-x, -y, -z'
    'x-1/2, -y-1/2, z-1/2'
_cell_length_a     7.8184(8)
_cell_length_b     11.5159(13)
_cell_length_c     15.7723(14)
_cell_angle_alpha     90.00
_cell_angle_beta     96.034(9)
_cell_angle_gamma     90.00
_cell_volume     1412.2(3)
_cell_formula_units_Z     4
_cell_measurement_reflns_used     25
_cell_measurement_theta_min     29.94
_cell_measurement_theta_max     32.36
_cell_measurement_temperature     295(2)
_exptl_crystal_description     'Prism'
_exptl_crystal_colour     'colourless'
_exptl_crystal_size_max     0.20
_exptl_crystal_size_mid     0.20
_exptl_crystal_size_min     0.20
_exptl_crystal_density_diffrn     1.328
_exptl_crystal_density_meas     ?
_exptl_crystal_density_method     'Not measured'
_exptl_crystal_F_000     592
_exptl_absorpt_coefficient_mu     1.988
_exptl_absorpt_correction_type     none
_exptl_absorpt_correction_T_min     ?
_exptl_absorpt_correction_T_max     ?
_diffrn_ambient_temperature     295(2)
_diffrn_radiation_type     'CuK\a'
_diffrn_radiation_wavelength     1.54184
_diffrn_radiation_source     'Fine--focus sealed tube'
_diffrn_radiation_monochromator     'Graphite'
_diffrn_measurement_device_type     'Enraf--Nonius CAD-4'
_diffrn_measurement_device     '\k--geometry diffractometer'
_diffrn_measurement_method     'non-profiled \w'
_diffrn_reflns_number     2897
_diffrn_reflns_av_R_equivalents     0.0000
_diffrn_reflns_av_sigmaI/netI     0.0159
_diffrn_reflns_theta_min     4.76
_diffrn_reflns_theta_max     74.92
_diffrn_reflns_theta_full     74.92
_diffrn_measured_fraction_theta_max     0.996
_diffrn_measured_fraction_theta_full     0.996
_diffrn_reflns_limit_h_min     -9
_diffrn_reflns_limit_h_max     9
_diffrn_reflns_limit_k_min     0
_diffrn_reflns_limit_k_max     14
_diffrn_reflns_limit_l_min     0
_diffrn_reflns_limit_l_max     19
_diffrn_standards_number     1
_diffrn_standards_interval_time     60
_diffrn_standards_decay_%     4
loop_
    _diffrn_standard_refln_index_h
    _diffrn_standard_refln_index_k
    _diffrn_standard_refln_index_l
    5 -1 -2
_refine_special_details
;
 Refinement of <i>F</i>^2^ against ALL reflections. The weighted
 <i>R</i>--factor w<i>R</i> and goodness of fit </i>S</i> are based on
 <i>F</i>^2^, conventional <i>R</i>--factors <i>R</i> are based
 on <i>F</i>, with <i>F</i> set to zero for negative <i>F</i>^2^. The threshold
 expression of <i>F</i>^2^ > 2\s(<i>F</i>^2^) is used only for calculating
 <i>R</i>--factors(gt) etc. and is not relevant to the choice of reflections
 for refinement. <i>R</i>--factors based on <i>F</i>^2^ are statistically about
 twice as large as those based on <i>F</i>, and <i>R</i>--factors based on ALL
 data will be even larger.
;
_reflns_number_total     2897
_reflns_number_gt     2570
_reflns_threshold_expression     I>2\s(I)
_refine_ls_structure_factor_coef     Fsqd
_refine_ls_matrix_type     full
_refine_ls_R_factor_all     0.0647
_refine_ls_R_factor_gt     0.0609
_refine_ls_wR_factor_gt     0.1672
_refine_ls_wR_factor_ref     0.1712
_refine_ls_goodness_of_fit_ref     1.085
_refine_ls_restrained_S_all     1.085
_refine_ls_number_reflns     2897
_refine_ls_number_parameters     182
_refine_ls_number_restraints     0
_refine_ls_hydrogen_treatment     constr
_refine_ls_weighting_scheme     calc
_refine_ls_weighting_details
         'calc w=1/[\s^2^(Fo^2^)+(0.0953P)^2^+0.6742P] where P=(Fo^2^+2Fc^2^)/3'
_atom_sites_solution_hydrogens     geom
_atom_sites_solution_primary     direct
_atom_sites_solution_secondary     difmap
_refine_ls_shift/su_max     0.001
_refine_ls_shift/su_mean     0.000
_refine_diff_density_max     0.278
_refine_diff_density_min     -0.597
_refine_ls_extinction_method     'none'
_refine_ls_extinction_coef     ?
loop_
    _atom_type_symbol
    _atom_type_description
    _atom_type_scat_dispersion_real
    _atom_type_scat_dispersion_imag
    _atom_type_scat_source
    'C' 'C' 0.0181 0.0091
                         'International Tables Vol C Tables 4.2.6.8 and 6.1.1.4'
    'H' 'H' 0.0000 0.0000
                         'International Tables Vol C Tables 4.2.6.8 and 6.1.1.4'
    'Cl' 'Cl' 0.3639 0.7018
                         'International Tables Vol C Tables 4.2.6.8 and 6.1.1.4'
    'N' 'N' 0.0311 0.0180
                         'International Tables Vol C Tables 4.2.6.8 and 6.1.1.4'
    'O' 'O' 0.0492 0.0322
                         'International Tables Vol C Tables 4.2.6.8 and 6.1.1.4'
_computing_data_collection     '<i>CAD-4 EXPRESS</i> (Enraf--Nonius, 1994)'
_computing_cell_refinement     '<i>CAD-4 EXPRESS</i> (Enraf--Nonius, 1994)'
_computing_data_reduction     '<i>XCAD4</i> (Harms & Wocadlo, 1995)'
_computing_structure_solution     '<i>SHELXS97</i> (Sheldrick, 2008)'
_computing_structure_refinement     '<i>SHELXL97</i> (Sheldrick, 2008)'
_computing_molecular_graphics     '<i>ORTEP-3</i> (Farrugia, 1997)'
_computing_publication_material     '<i>WinGX</i> (Farrugia, 1999)'
loop_
    _atom_site_type_symbol
    _atom_site_label
    _atom_site_fract_x
    _atom_site_fract_y
    _atom_site_fract_z
    _atom_site_U_iso_or_equiv
    _atom_site_adp_type
    _atom_site_calc_flag
    _atom_site_refinement_flags
    _atom_site_occupancy
    _atom_site_disorder_assembly
    _atom_site_disorder_group
    N N1 -0.0256(3) 0.68265(17) 0.64417(12) 0.0489(4) Uani d . 1 . .
    C C2 0.0117(3) 0.7945(2) 0.64169(14) 0.0510(5) Uani d . 1 . .
    C C21 -0.0078(5) 0.8565(2) 0.55821(17) 0.0707(8) Uani d . 1 . .
    H H21A -0.0327 0.8014 0.5129 0.106 Uiso calc R 1 . .
    H H21B 0.0971 0.8967 0.5505 0.106 Uiso calc R 1 . .
    H H21C -0.1002 0.9115 0.5575 0.106 Uiso calc R 1 . .
    C C3 0.0741(3) 0.8566(2) 0.71541(14) 0.0504(5) Uani d . 1 . .
    H H3 0.1053 0.9340 0.7105 0.060 Uiso calc R 1 . .
    C C4 0.0898(3) 0.80569(19) 0.79389(13) 0.0450(5) Uani d . 1 . .
    C C5 0.0448(3) 0.6859(2) 0.79967(13) 0.0452(5) Uani d . 1 . .
    C C6 0.0506(4) 0.6230(2) 0.87675(16) 0.0572(6) Uani d . 1 . .
    H H6 0.0809 0.6605 0.9284 0.069 Uiso calc R 1 . .
    C C7 0.0115(4) 0.5067(2) 0.87563(18) 0.0677(7) Uani d . 1 . .
    H H7 0.0161 0.4656 0.9266 0.081 Uiso calc R 1 . .
    C C8 -0.0351(4) 0.4498(2) 0.79841(18) 0.0636(7) Uani d . 1 . .
    H H8 -0.0601 0.3708 0.7986 0.076 Uiso calc R 1 . .
    C C9 -0.0446(3) 0.5078(2) 0.72313(15) 0.0521(5) Uani d . 1 . .
    H H9 -0.0757 0.4685 0.6723 0.063 Uiso calc R 1 . .
    C C10 -0.0073(3) 0.62756(19) 0.72191(14) 0.0445(5) Uani d . 1 . .
    C C11 0.1589(3) 0.87239(19) 0.86904(13) 0.0438(5) Uani d . 1 . .
    N N12 0.1212(2) 0.98612(16) 0.88595(11) 0.0426(4) Uani d . 1 . .
    C C13 0.2140(3) 1.0161(2) 0.96191(13) 0.0461(5) Uani d . 1 . .
    S S13 0.20807(9) 1.14068(5) 1.01518(4) 0.0584(2) Uani d . 1 . .
    N N14 0.3062(3) 0.91993(18) 0.98323(11) 0.0509(5) Uani d . 1 . .
    H H14 0.3792 0.9153 1.0279 0.061 Uiso calc R 1 . .
    N N15 0.2733(3) 0.83085(18) 0.92762(12) 0.0512(5) Uani d . 1 . .
    C C16 -0.0166(3) 1.0582(2) 0.84356(15) 0.0479(5) Uani d . 1 . .
    H H16A -0.0686 1.1025 0.8864 0.057 Uiso calc R 1 . .
    H H16B -0.1045 1.0080 0.8154 0.057 Uiso calc R 1 . .
    C C17 0.0426(3) 1.1402(2) 0.77948(17) 0.0544(6) Uani d . 1 . .
    H H17 0.1430 1.1819 0.7946 0.065 Uiso calc R 1 . .
    C C18 -0.0369(4) 1.1571(3) 0.70368(19) 0.0670(7) Uani d . 1 . .
    H H18A -0.1377 1.1167 0.6865 0.080 Uiso calc R 1 . .
    H H18B 0.0070 1.2096 0.6667 0.080 Uiso calc R 1 . .
loop_
    _atom_site_aniso_label
    _atom_site_aniso_U_11
    _atom_site_aniso_U_22
    _atom_site_aniso_U_33
    _atom_site_aniso_U_12
    _atom_site_aniso_U_13
    _atom_site_aniso_U_23
    N1 0.0549(11) 0.0500(10) 0.0402(9) 0.0018(8) -0.0018(8) -0.0032(8)
    C2 0.0626(14) 0.0476(12) 0.0413(11) 0.0030(10) -0.0012(9) -0.0011(9)
    C21 0.109(2) 0.0540(15) 0.0459(13) -0.0009(14) -0.0077(14) 0.0031(11)
    C3 0.0633(14) 0.0436(12) 0.0431(12) 0.0006(10) -0.0004(10) -0.0017(9)
    C4 0.0485(11) 0.0460(11) 0.0398(11) 0.0019(9) 0.0016(8) -0.0034(9)
    C5 0.0489(11) 0.0448(11) 0.0413(11) 0.0035(9) 0.0025(8) -0.0019(9)
    C6 0.0772(17) 0.0522(13) 0.0417(12) -0.0016(12) 0.0037(11) 0.0006(10)
    C7 0.099(2) 0.0514(14) 0.0521(14) -0.0034(14) 0.0051(13) 0.0072(11)
    C8 0.0819(19) 0.0430(12) 0.0656(16) -0.0012(12) 0.0059(13) -0.0003(11)
    C9 0.0570(13) 0.0467(12) 0.0517(13) 0.0013(10) 0.0017(10) -0.0068(10)
    C10 0.0457(11) 0.0454(11) 0.0421(11) 0.0032(9) 0.0027(8) -0.0024(8)
    C11 0.0487(11) 0.0439(11) 0.0384(10) 0.0003(9) 0.0022(8) -0.0025(8)
    N12 0.0456(9) 0.0429(9) 0.0392(9) -0.0006(7) 0.0045(7) -0.0013(7)
    C13 0.0497(11) 0.0497(12) 0.0394(10) -0.0056(9) 0.0070(8) -0.0023(9)
    S13 0.0753(5) 0.0485(4) 0.0524(4) -0.0073(3) 0.0107(3) -0.0104(2)
    N14 0.0568(11) 0.0537(11) 0.0402(9) 0.0034(9) -0.0039(8) -0.0066(8)
    N15 0.0582(11) 0.0496(10) 0.0436(10) 0.0068(9) -0.0044(8) -0.0062(8)
    C16 0.0475(11) 0.0469(12) 0.0498(12) 0.0049(9) 0.0071(9) 0.0032(9)
    C17 0.0574(13) 0.0440(12) 0.0626(14) -0.0004(10) 0.0106(11) 0.0053(10)
    C18 0.0805(19) 0.0596(15) 0.0617(16) 0.0015(13) 0.0115(13) 0.0118(12)
_geom_special_details
;
All s.u.'s (except the e.s.d. in the dihedral angle between two l.s. planes) are
estimated using the full covariance matrix. The cell s.u.'s are taken into
account individually in the estimation of s.u.'s in distances, angles and
torsion angles; correlations between s.u.'s in cell parameters are only used
when they are defined by crystal symmetry. An approximate (isotropic)
treatment of cell s.u.'s is used for estimating s.u.'s involving l.s. planes.
;
loop_
    _geom_bond_atom_site_label_1
    _geom_bond_atom_site_label_2
    _geom_bond_site_symmetry_2
    _geom_bond_distance
    _geom_bond_publ_flag
    N1 C2 . 1.322(3) ?
    N1 C10 . 1.375(3) ?
    C2 C3 . 1.408(3) ?
    C2 C21 . 1.492(3) ?
    C21 H21A . 0.9600 ?
    C21 H21B . 0.9600 ?
    C21 H21C . 0.9600 ?
    C3 C4 . 1.363(3) ?
    C3 H3 . 0.9300 ?
    C4 C5 . 1.430(3) ?
    C4 C11 . 1.467(3) ?
    C5 C6 . 1.411(3) ?
    C5 C10 . 1.420(3) ?
    C6 C7 . 1.374(4) ?
    C6 H6 . 0.9300 ?
    C7 C8 . 1.397(4) ?
    C7 H7 . 0.9300 ?
    C8 C9 . 1.357(4) ?
    C8 H8 . 0.9300 ?
    C9 C10 . 1.411(3) ?
    C9 H9 . 0.9300 ?
    C11 N15 . 1.307(3) ?
    C11 N12 . 1.375(3) ?
    N12 C13 . 1.377(3) ?
    N12 C16 . 1.465(3) ?
    C13 N14 . 1.345(3) ?
    C13 S13 . 1.666(2) ?
    N14 N15 . 1.357(3) ?
    N14 H14 . 0.8600 ?
    C16 C17 . 1.491(3) ?
    C16 H16A . 0.9700 ?
    C16 H16B . 0.9700 ?
    C17 C18 . 1.303(4) ?
    C17 H17 . 0.9300 ?
    C18 H18A . 0.9300 ?
    C18 H18B . 0.9300 ?
loop_
    _geom_angle_atom_site_label_1
    _geom_angle_atom_site_label_2
    _geom_angle_atom_site_label_3
    _geom_angle_site_symmetry_1
    _geom_angle_site_symmetry_3
    _geom_angle
    _geom_angle_publ_flag
    C2 N1 C10 . . 118.25(19) ?
    N1 C2 C3 . . 121.9(2) ?
    N1 C2 C21 . . 119.4(2) ?
    C3 C2 C21 . . 118.7(2) ?
    C2 C21 H21A . . 109.5 ?
    C2 C21 H21B . . 109.5 ?
    H21A C21 H21B . . 109.5 ?
    C2 C21 H21C . . 109.5 ?
    H21A C21 H21C . . 109.5 ?
    H21B C21 H21C . . 109.5 ?
    C4 C3 C2 . . 121.5(2) ?
    C4 C3 H3 . . 119.3 ?
    C2 C3 H3 . . 119.3 ?
    C3 C4 C5 . . 118.3(2) ?
    C3 C4 C11 . . 119.9(2) ?
    C5 C4 C11 . . 121.75(19) ?
    C6 C5 C10 . . 118.8(2) ?
    C6 C5 C4 . . 124.3(2) ?
    C10 C5 C4 . . 116.8(2) ?
    C7 C6 C5 . . 120.1(2) ?
    C7 C6 H6 . . 119.9 ?
    C5 C6 H6 . . 119.9 ?
    C6 C7 C8 . . 120.4(2) ?
    C6 C7 H7 . . 119.8 ?
    C8 C7 H7 . . 119.8 ?
    C9 C8 C7 . . 121.1(2) ?
    C9 C8 H8 . . 119.4 ?
    C7 C8 H8 . . 119.4 ?
    C8 C9 C10 . . 120.0(2) ?
    C8 C9 H9 . . 120.0 ?
    C10 C9 H9 . . 120.0 ?
    N1 C10 C9 . . 117.5(2) ?
    N1 C10 C5 . . 123.1(2) ?
    C9 C10 C5 . . 119.4(2) ?
    N15 C11 N12 . . 110.86(19) ?
    N15 C11 C4 . . 123.1(2) ?
    N12 C11 C4 . . 125.98(19) ?
    C11 N12 C13 . . 107.68(18) ?
    C11 N12 C16 . . 127.87(18) ?
    C13 N12 C16 . . 123.32(19) ?
    N14 C13 N12 . . 103.32(19) ?
    N14 C13 S13 . . 128.73(17) ?
    N12 C13 S13 . . 127.93(18) ?
    C13 N14 N15 . . 113.62(18) ?
    C13 N14 H14 . . 123.2 ?
    N15 N14 H14 . . 123.2 ?
    C11 N15 N14 . . 104.45(19) ?
    N12 C16 C17 . . 113.73(19) ?
    N12 C16 H16A . . 108.8 ?
    C17 C16 H16A . . 108.8 ?
    N12 C16 H16B . . 108.8 ?
    C17 C16 H16B . . 108.8 ?
    H16A C16 H16B . . 107.7 ?
    C18 C17 C16 . . 124.4(3) ?
    C18 C17 H17 . . 117.8 ?
    C16 C17 H17 . . 117.8 ?
    C17 C18 H18A . . 120.0 ?
    C17 C18 H18B . . 120.0 ?
    H18A C18 H18B . . 120.0 ?
loop_
    _geom_torsion_atom_site_label_1
    _geom_torsion_atom_site_label_2
    _geom_torsion_atom_site_label_3
    _geom_torsion_atom_site_label_4
    _geom_torsion_site_symmetry_1
    _geom_torsion_site_symmetry_2
    _geom_torsion_site_symmetry_3
    _geom_torsion_site_symmetry_4
    _geom_torsion
    _geom_torsion_publ_flag
    C10 N1 C2 C3 . . . . 2.0(4) ?
    C10 N1 C2 C21 . . . . -179.7(2) ?
    N1 C2 C3 C4 . . . . -3.8(4) ?
    C21 C2 C3 C4 . . . . 178.0(3) ?
    C2 C3 C4 C5 . . . . 1.4(4) ?
    C2 C3 C4 C11 . . . . 178.6(2) ?
    C3 C4 C5 C6 . . . . -178.3(2) ?
    C11 C4 C5 C6 . . . . 4.5(4) ?
    C3 C4 C5 C10 . . . . 2.3(3) ?
    C11 C4 C5 C10 . . . . -174.9(2) ?
    C10 C5 C6 C7 . . . . 2.0(4) ?
    C4 C5 C6 C7 . . . . -177.3(3) ?
    C5 C6 C7 C8 . . . . -0.3(5) ?
    C6 C7 C8 C9 . . . . -0.7(5) ?
    C7 C8 C9 C10 . . . . -0.1(4) ?
    C2 N1 C10 C9 . . . . -178.8(2) ?
    C2 N1 C10 C5 . . . . 2.0(3) ?
    C8 C9 C10 N1 . . . . -177.5(2) ?
    C8 C9 C10 C5 . . . . 1.8(4) ?
    C6 C5 C10 N1 . . . . 176.5(2) ?
    C4 C5 C10 N1 . . . . -4.1(3) ?
    C6 C5 C10 C9 . . . . -2.7(3) ?
    C4 C5 C10 C9 . . . . 176.7(2) ?
    C3 C4 C11 N15 . . . . -135.3(3) ?
    C5 C4 C11 N15 . . . . 41.9(3) ?
    C3 C4 C11 N12 . . . . 41.3(3) ?
    C5 C4 C11 N12 . . . . -141.6(2) ?
    N15 C11 N12 C13 . . . . -2.3(3) ?
    C4 C11 N12 C13 . . . . -179.2(2) ?
    N15 C11 N12 C16 . . . . -170.3(2) ?
    C4 C11 N12 C16 . . . . 12.7(4) ?
    C11 N12 C13 N14 . . . . 2.6(2) ?
    C16 N12 C13 N14 . . . . 171.29(19) ?
    C11 N12 C13 S13 . . . . -175.96(17) ?
    C16 N12 C13 S13 . . . . -7.2(3) ?
    N12 C13 N14 N15 . . . . -2.2(3) ?
    S13 C13 N14 N15 . . . . 176.36(17) ?
    N12 C11 N15 N14 . . . . 0.9(3) ?
    C4 C11 N15 N14 . . . . 178.0(2) ?
    C13 N14 N15 C11 . . . . 0.8(3) ?
    C11 N12 C16 C17 . . . . -100.9(3) ?
    C13 N12 C16 C17 . . . . 92.8(3) ?
    N12 C16 C17 C18 . . . . 134.9(3) ?
loop_
    _geom_hbond_atom_site_label_D
    _geom_hbond_atom_site_label_H
    _geom_hbond_atom_site_label_A
    _geom_hbond_site_symmetry_A
    _geom_hbond_distance_DH
    _geom_hbond_distance_HA
    _geom_hbond_distance_DA
    _geom_hbond_angle_DHA
    N14 H14 N1 4_676 0.86 2.21 2.978(3) 147.8
