# Supplementary material for: 4-Allyl-3-(2-methyl-4-quinol­yl)-1H-1,2,4-triazole-5(4H)-thione
Source: Acta Crystallogr Sect E Struct Rep Online. 2010 Nov 6;66(Pt 12):o3090. doi: 10.1107/S1600536810044697 (PMC3011746; doi:10.1107/S1600536810044697)
Supplement: Supplementary file 2 [file e-66-o3090-Isup2.hkl]

# 
# h,k,l, Fc-squared, Fo-squared, sigma(Fo-squared) and status flag 
# 
data_I
_shelx_title '  klim2 in P 21/n' 
_shelx_refln_list_code          4 
_shelx_F_calc_maximum      231.92 
_exptl_crystal_F_000       592.00 
_reflns_d_resolution_high  0.7984 
 
loop_ 
 _symmetry_equiv_pos_as_xyz 
 'x, y, z' 
 '-x+1/2, y+1/2, -z+1/2' 
 '-x, -y, -z' 
 'x-1/2, -y-1/2, z-1/2' 
 
_cell_length_a     7.8184 
_cell_length_b    11.5159 
_cell_length_c    15.7723 
_cell_angle_alpha  90.000 
_cell_angle_beta   96.034 
_cell_angle_gamma  90.000 
 
_shelx_F_squared_multiplier     1.000 
 
loop_ 
 _refln_index_h 
 _refln_index_k 
 _refln_index_l 
 _refln_F_squared_calc 
 _refln_F_squared_meas 
 _refln_F_squared_sigma 
 _refln_observed_status 
   2   0   0    16017.58    14784.94     99.15 o 
   4   0   0     4832.96     5206.71    220.90 o 
   6   0   0      125.97      154.18     13.24 o 
   8   0   0        4.66        8.15      0.92 o 
   1   1   0       66.79       70.58      0.47 o 
   2   1   0      446.48      518.03     42.05 o 
   3   1   0     2490.22     2637.59    295.24 o 
   4   1   0     2288.19     2597.93    345.61 o 
   5   1   0       33.59       35.93      4.22 o 
   6   1   0      199.87      222.07     34.16 o 
   7   1   0        5.90        9.08      2.50 o 
   8   1   0       31.53       48.06      1.75 o 
   9   1   0       20.95       26.11      1.09 o 
   0   2   0      795.92      617.62     10.50 o 
   1   2   0      124.68      133.04     39.85 o 
   2   2   0       22.82       18.26      1.19 o 
   3   2   0      401.11      426.90     37.03 o 
   4   2   0       83.19      137.67     55.75 o 
   5   2   0       89.82       92.39     13.41 o 
   6   2   0       12.25       19.05      3.79 o 
   7   2   0        6.97        5.24      0.89 o 
   8   2   0        3.87        5.27      1.78 o 
   9   2   0        4.74        6.59      0.71 o 
   1   3   0     3598.68     3099.20     99.21 o 
   2   3   0        1.17        2.55      1.07 o 
   3   3   0       53.84       52.82      1.89 o 
   4   3   0      567.80      596.39     61.18 o 
   5   3   0       94.35       95.01     10.78 o 
   6   3   0       96.81      121.27     20.17 o 
   7   3   0       42.64       53.80      9.71 o 
   8   3   0       42.57       47.91      8.04 o 
   9   3   0       21.89       17.81      5.99 o 
   0   4   0     6700.78     5422.56     46.02 o 
   1   4   0       50.16       41.52      1.54 o 
   2   4   0      152.98      135.95     10.32 o 
   3   4   0       63.69       77.47      7.06 o 
   4   4   0      325.19      375.34     29.58 o 
   5   4   0      117.73      145.03     16.34 o 
   6   4   0       16.39       22.78      1.39 o 
   7   4   0       26.78       31.43      3.67 o 
   8   4   0       33.69       37.76      7.26 o 
   9   4   0        0.20       -0.35      0.35 o 
   1   5   0       49.15       36.30      0.95 o 
   2   5   0       19.41       22.68      1.02 o 
   3   5   0      295.91      363.38     24.34 o 
   4   5   0      139.64      127.36     11.49 o 
   5   5   0       68.21       90.18      9.07 o 
   6   5   0      137.56      151.39     11.06 o 
   7   5   0        1.26        1.95      0.93 o 
   8   5   0        2.61        2.24      0.53 o 
   9   5   0       24.53       13.37      3.29 o 
   0   6   0     8084.03     7294.00     70.64 o 
   1   6   0      448.43      404.63      4.79 o 
   2   6   0      322.16      363.24     13.49 o 
   3   6   0       12.63        9.13      3.11 o 
   4   6   0      282.29      271.03     19.17 o 
   5   6   0       96.33      104.00     11.54 o 
   6   6   0       16.24       19.49      1.25 o 
   7   6   0        0.05        0.28      0.81 o 
   8   6   0        0.25       -0.13      0.43 o 
   1   7   0      102.78       83.21      1.24 o 
   2   7   0       35.18       46.07      1.70 o 
   3   7   0     1205.42     1227.41     67.10 o 
   4   7   0      125.86      132.78      8.48 o 
   5   7   0       61.82       69.89      7.11 o 
   6   7   0        0.65        1.57      0.55 o 
   7   7   0       96.33      107.31     11.12 o 
   8   7   0        0.28        0.36      0.50 o 
   0   8   0      502.28      440.21      4.22 o 
   1   8   0      193.80      181.77      4.37 o 
   2   8   0      101.40      105.88      7.69 o 
   3   8   0      140.91      129.17      4.58 o 
   4   8   0        0.46        0.28      0.58 o 
   5   8   0        0.38        1.44      0.62 o 
   6   8   0        0.31        0.55      0.54 o 
   7   8   0       18.97       20.07      2.59 o 
   8   8   0        0.26        0.24      0.45 o 
   1   9   0       24.54       30.29      2.09 o 
   2   9   0        2.44        4.47      1.86 o 
   3   9   0      159.38      151.16      8.86 o 
   4   9   0       20.79       20.55      1.97 o 
   5   9   0        2.21        0.69      0.57 o 
   6   9   0      105.70      117.05      8.74 o 
   7   9   0        1.54        2.13      0.50 o 
   0  10   0      102.34      107.19      2.50 o 
   1  10   0      193.02      190.38      4.38 o 
   2  10   0       44.59       39.32      1.15 o 
   3  10   0      130.84      118.87      7.03 o 
   4  10   0       45.08       50.20      2.10 o 
   5  10   0       82.36       84.24      4.12 o 
   6  10   0        4.71        3.60      1.13 o 
   7  10   0        1.00        0.74      0.24 o 
   1  11   0      233.41      219.79      6.13 o 
   2  11   0       75.29       64.82      1.81 o 
   3  11   0        0.77        1.64      0.60 o 
   4  11   0       18.18       16.48      0.76 o 
   5  11   0      131.49      135.02     10.53 o 
   6  11   0        1.14        1.12      0.29 o 
   0  12   0       30.32       20.20      1.19 o 
   1  12   0       74.14       76.61      1.42 o 
   2  12   0       26.47       22.29      1.04 o 
   3  12   0        1.83        2.18      0.47 o 
   4  12   0        3.52        3.02      0.45 o 
   5  12   0        0.54        0.95      0.60 o 
   1  13   0       40.46       35.95      0.89 o 
   2  13   0        0.21        0.64      0.40 o 
   3  13   0       13.92       10.51      0.48 o 
   4  13   0        9.74        6.54      0.91 o 
   0  14   0      170.17      156.72      1.87 o 
   1  14   0        4.80        2.75      0.33 o 
   2  14   0        0.28        0.24      0.47 o 
  -9   0   1       31.62       42.60      1.29 o 
  -7   0   1        0.43       -0.56      0.77 o 
  -5   0   1      101.49       91.06      1.90 o 
  -3   0   1     2795.20     3268.05     38.55 o 
  -1   0   1      981.29     1113.79     12.59 o 
   1   0   1     5432.09     5084.11     28.01 o 
   3   0   1      355.98      376.43      2.61 o 
   5   0   1        6.96       25.04      1.14 o 
   7   0   1      209.24      198.33      3.60 o 
  -9   1   1       12.03       12.12      0.90 o 
  -8   1   1        6.94       10.92      1.03 o 
  -7   1   1        5.77        6.75      1.07 o 
  -6   1   1        4.42        8.10      1.06 o 
  -5   1   1       13.08       14.53      0.99 o 
  -4   1   1      149.60      189.30      2.27 o 
  -3   1   1     1431.28     1556.16     29.02 o 
  -2   1   1    16685.44    14508.55     67.08 o 
  -1   1   1     5442.47     4621.24     28.00 o 
   0   1   1     8153.48     4685.55     22.57 o 
   1   1   1     3981.22     3266.34     24.15 o 
   2   1   1     2176.63     2032.13     25.32 o 
   3   1   1       25.12       11.95      0.59 o 
   4   1   1      239.98      225.66      2.54 o 
   5   1   1       13.47       12.48      0.97 o 
   6   1   1        0.10        0.65      0.81 o 
   7   1   1        0.24        0.42      0.91 o 
   8   1   1        0.23        1.88      0.86 o 
  -9   2   1       27.01       31.82      1.17 o 
  -8   2   1       24.51       37.69      1.55 o 
  -7   2   1      109.09      133.15      2.91 o 
  -6   2   1     1399.29     1869.89      9.85 o 
  -5   2   1      660.24      782.90      5.63 o 
  -4   2   1       59.83      103.40      1.80 o 
  -3   2   1     2210.57     2326.68     35.20 o 
  -2   2   1    10960.10    10249.14     59.52 o 
  -1   2   1     4336.25     3539.00     28.83 o 
   0   2   1      560.49      447.82      9.29 o 
   1   2   1     1595.15     1283.17     17.68 o 
   2   2   1      269.58      276.27      1.95 o 
   3   2   1        1.36        1.04      0.42 o 
   4   2   1     2135.43     2029.36     39.84 o 
   5   2   1       77.70       93.19      2.02 o 
   6   2   1      329.50      320.52      4.13 o 
   7   2   1        0.17        2.42      1.03 o 
   8   2   1       61.28       55.24      1.87 o 
  -9   3   1        1.63        2.15      0.58 o 
  -8   3   1       11.96       20.11      1.21 o 
  -7   3   1       27.91       41.40      1.73 o 
  -6   3   1       31.98       40.75      1.70 o 
  -5   3   1       95.97      110.86      2.27 o 
  -4   3   1      149.76      173.57      2.35 o 
  -3   3   1       26.18       30.50      0.91 o 
  -2   3   1     2347.84     2167.60     30.60 o 
  -1   3   1      356.99      328.53      2.00 o 
   0   3   1      338.33      318.18      1.86 o 
   1   3   1      685.53      551.41     13.64 o 
   2   3   1     2282.40     1843.72     28.67 o 
   3   3   1     1165.84     1088.34     25.80 o 
   4   3   1      327.65      322.76      3.23 o 
   5   3   1        0.71        1.55      0.67 o 
   6   3   1        6.97        6.58      1.12 o 
   7   3   1       11.20       13.72      1.28 o 
   8   3   1        3.31        2.38      0.82 o 
  -9   4   1        8.25        5.86      0.61 o 
  -8   4   1        0.36       -0.52      0.77 o 
  -7   4   1      124.64      153.79      3.11 o 
  -6   4   1      102.72      128.49      2.75 o 
  -5   4   1        2.93        5.34      0.85 o 
  -4   4   1       65.56      100.52      1.89 o 
  -3   4   1      825.51      841.21      4.67 o 
  -2   4   1      741.48      773.93      3.91 o 
  -1   4   1      548.59      545.80      2.96 o 
   0   4   1      108.97      100.50      1.25 o 
   1   4   1       32.50       34.28      0.79 o 
   2   4   1      106.05       92.38      1.40 o 
   3   4   1        1.15        4.27      0.57 o 
   4   4   1        3.26        7.08      0.77 o 
   5   4   1      237.52      234.79      3.36 o 
   6   4   1       10.30        7.16      1.07 o 
   7   4   1        0.77        0.82      0.86 o 
   8   4   1       12.86       12.42      1.02 o 
   9   4   1        8.31        3.78      0.55 o 
  -9   5   1        8.25        7.02      0.52 o 
  -8   5   1       16.25       21.86      1.11 o 
  -7   5   1        0.23        0.58      0.82 o 
  -6   5   1       63.50       75.40      2.21 o 
  -5   5   1       53.13       63.15      1.89 o 
  -4   5   1      242.56      284.13      3.35 o 
  -3   5   1      470.52      508.63      3.97 o 
  -2   5   1      222.48      260.54      2.56 o 
  -1   5   1       67.84      115.10      1.59 o 
   0   5   1        3.47       13.37      0.61 o 
   1   5   1     2949.21     2390.13     36.96 o 
   2   5   1      205.21      181.89      2.18 o 
   3   5   1       11.23       11.81      0.74 o 
   4   5   1        0.35        1.51      0.70 o 
   5   5   1       47.95       51.11      1.75 o 
   6   5   1       74.86       75.75      2.26 o 
   7   5   1       20.65       18.88      1.37 o 
   8   5   1        0.03       -0.07      0.68 o 
   9   5   1        3.92        1.43      0.43 o 
  -8   6   1        4.55        6.28      0.73 o 
  -7   6   1        2.76        5.50      0.87 o 
  -6   6   1       15.98       16.07      1.32 o 
  -5   6   1       21.66       27.90      1.43 o 
  -4   6   1        1.90        0.54      0.76 o 
  -3   6   1     1121.02     1170.75      6.57 o 
  -2   6   1      788.41      784.85      4.91 o 
  -1   6   1       36.60       46.07      1.23 o 
   0   6   1      147.44      153.43      2.02 o 
   1   6   1      381.37      333.85      3.02 o 
   2   6   1       28.72       46.54      1.28 o 
   3   6   1      481.88      455.61      4.14 o 
   4   6   1       46.97       46.57      1.59 o 
   5   6   1       37.62       42.81      1.72 o 
   6   6   1       38.35       32.17      1.62 o 
   7   6   1       61.30       60.28      1.88 o 
   8   6   1       50.45       39.29      1.29 o 
  -8   7   1        8.76        9.02      0.69 o 
  -7   7   1       16.35       18.25      1.13 o 
  -6   7   1        6.87       13.63      1.15 o 
  -5   7   1        0.85        1.58      0.80 o 
  -4   7   1        2.44        3.06      0.79 o 
  -3   7   1        7.18       11.48      1.01 o 
  -2   7   1     1612.08     1513.72     39.19 o 
  -1   7   1       52.91       64.19      1.54 o 
   0   7   1      518.83      456.56      3.87 o 
   1   7   1        0.04        2.38      0.55 o 
   2   7   1      466.19      387.40      3.89 o 
   3   7   1        0.64        1.62      0.77 o 
   4   7   1       33.01       37.19      1.51 o 
   5   7   1      148.75      142.98      3.00 o 
   6   7   1        0.56        1.85      0.90 o 
   7   7   1        1.30        2.48      0.77 o 
   8   7   1        7.42        4.74      0.58 o 
  -8   8   1       11.58        9.50      0.59 o 
  -7   8   1       46.38       55.91      1.51 o 
  -6   8   1      159.64      174.10      3.02 o 
  -5   8   1      168.69      184.91      3.28 o 
  -4   8   1        0.56        4.87      0.93 o 
  -3   8   1      433.74      395.97      4.51 o 
  -2   8   1      283.45      253.05      3.43 o 
  -1   8   1      134.47      135.23      2.44 o 
   0   8   1       19.09       14.15      0.95 o 
   1   8   1      215.81      202.96      2.96 o 
   2   8   1       23.78       26.92      1.33 o 
   3   8   1      140.66      127.86      2.63 o 
   4   8   1      205.99      188.96      3.34 o 
   5   8   1       89.72      101.45      2.50 o 
   6   8   1       33.55       33.68      1.47 o 
   7   8   1        3.31        3.42      0.74 o 
   8   8   1        9.83        5.60      0.44 o 
  -7   9   1        0.10        0.68      0.45 o 
  -6   9   1       14.65       12.95      1.02 o 
  -5   9   1       32.46       34.79      1.55 o 
  -4   9   1       38.59       39.62      1.66 o 
  -3   9   1       55.34       58.15      1.99 o 
  -2   9   1       46.82       43.77      1.68 o 
  -1   9   1      687.60      646.50      5.64 o 
   0   9   1       34.85       22.91      1.21 o 
   1   9   1      363.55      303.59      3.97 o 
   2   9   1        5.93        8.68      0.95 o 
   3   9   1      462.02      451.73      5.03 o 
   4   9   1       59.58       53.79      1.98 o 
   5   9   1       47.31       46.65      1.79 o 
   6   9   1        0.15        0.86      0.65 o 
   7   9   1       21.73       15.10      0.76 o 
  -7  10   1        2.29        1.45      0.39 o 
  -6  10   1        4.81        5.05      0.70 o 
  -5  10   1       80.43       82.54      2.07 o 
  -4  10   1        9.91        9.51      1.06 o 
  -3  10   1        6.61        9.85      1.04 o 
  -2  10   1        8.84        9.41      1.03 o 
  -1  10   1       15.35       14.39      1.06 o 
   0  10   1        8.13        9.66      0.99 o 
   1  10   1        2.19        9.15      1.04 o 
   2  10   1        4.46        3.41      0.88 o 
   3  10   1       59.36       60.08      2.07 o 
   4  10   1       11.74       10.27      1.00 o 
   5  10   1       49.54       48.10      1.61 o 
   6  10   1       28.78       26.59      1.06 o 
  -6  11   1        0.00        0.90      0.39 o 
  -5  11   1        1.40        1.37      0.63 o 
  -4  11   1        0.17        1.99      0.64 o 
  -3  11   1      159.13      155.07      2.90 o 
  -2  11   1       92.05       86.67      2.33 o 
  -1  11   1      266.83      234.60      3.64 o 
   0  11   1        9.27        9.64      1.04 o 
   1  11   1      239.77      217.90      3.53 o 
   2  11   1       42.12       49.74      1.77 o 
   3  11   1        0.50        4.13      0.74 o 
   4  11   1       10.58       11.88      1.01 o 
   5  11   1       29.86       24.61      1.05 o 
   6  11   1       12.02        5.48      0.50 o 
  -5  12   1        5.06        4.09      0.46 o 
  -4  12   1       53.25       56.39      1.42 o 
  -3  12   1       92.32       94.31      2.01 o 
  -2  12   1       16.76       18.62      1.19 o 
  -1  12   1        2.33        2.10      0.77 o 
   0  12   1        9.83        7.92      0.92 o 
   1  12   1        6.61        7.17      0.89 o 
   2  12   1       46.17       37.50      1.40 o 
   3  12   1        0.44        1.65      0.59 o 
   4  12   1        6.89        6.02      0.70 o 
   5  12   1       14.43       10.66      0.60 o 
  -4  13   1        1.60        2.46      0.38 o 
  -3  13   1        0.10        0.26      0.47 o 
  -2  13   1       28.61       29.80      1.14 o 
  -1  13   1       99.42      105.64      1.98 o 
   0  13   1       27.91       30.42      1.19 o 
   1  13   1       23.78       25.41      1.09 o 
   2  13   1       32.48       30.91      1.12 o 
   3  13   1       50.12       43.48      1.13 o 
   4  13   1        5.64        2.56      0.39 o 
  -2  14   1        0.03        0.30      0.31 o 
  -1  14   1        0.33        0.15      0.45 o 
   0  14   1        0.92        0.53      0.45 o 
   1  14   1        1.37        1.37      0.41 o 
   2  14   1        1.71        1.07      0.34 o 
  -8   0   2       70.91       83.73      2.22 o 
  -6   0   2       10.21       14.22      1.12 o 
  -4   0   2      374.39      544.25      3.81 o 
  -2   0   2    53788.49    38469.20    108.80 o 
   0   0   2     1233.61     1035.16     11.59 o 
   2   0   2    12292.56    11691.56     62.61 o 
   4   0   2      702.12      779.36      4.69 o 
   6   0   2        1.99        2.19      0.91 o 
  -9   1   2       14.80       21.99      1.02 o 
  -8   1   2        8.26       15.12      1.16 o 
  -7   1   2       15.71       20.95      1.36 o 
  -6   1   2      730.69      868.72      6.54 o 
  -5   1   2     1245.66     1592.60     39.61 o 
  -4   1   2       45.69       73.96      1.48 o 
  -3   1   2      466.25      590.24      3.28 o 
  -2   1   2    12972.58    12142.01     61.74 o 
  -1   1   2       78.67       72.30      0.75 o 
   0   1   2       42.00       30.49      0.45 o 
   1   1   2     2924.25     2551.11     23.61 o 
   2   1   2        0.27        0.95      0.34 o 
   3   1   2       13.14       11.14      0.63 o 
   4   1   2      667.18      715.82      4.53 o 
   5   1   2        0.39        0.00      0.67 o 
   6   1   2       50.19       43.79      1.71 o 
   7   1   2       87.11       83.84      2.38 o 
   8   1   2      127.07      110.11      2.54 o 
  -9   2   2        6.39        8.80      0.69 o 
  -8   2   2        9.26       10.69      1.07 o 
  -7   2   2       37.74       48.29      1.96 o 
  -6   2   2       15.06       16.34      1.30 o 
  -5   2   2       39.23       52.88      1.69 o 
  -4   2   2       37.16       54.63      1.40 o 
  -3   2   2      370.63      458.23      3.04 o 
  -2   2   2      291.19      225.80      1.77 o 
  -1   2   2     2858.93     2367.52     24.70 o 
   0   2   2      331.38      231.08      1.40 o 
   1   2   2      122.95      127.56      1.17 o 
   2   2   2        0.78        1.05      0.36 o 
   3   2   2      475.40      448.32      3.11 o 
   4   2   2      330.60      311.14      3.11 o 
   5   2   2        7.35        3.90      0.74 o 
   6   2   2       57.50       59.18      1.97 o 
   7   2   2       14.45       12.76      1.30 o 
   8   2   2       25.95       24.06      1.33 o 
  -9   3   2       11.38       11.87      0.77 o 
  -8   3   2        7.42        8.81      1.12 o 
  -7   3   2       21.05       26.83      1.51 o 
  -6   3   2       48.72       68.58      2.03 o 
  -5   3   2      539.88      626.49      5.17 o 
  -4   3   2      195.77      194.35      2.48 o 
  -3   3   2       25.85       27.30      0.89 o 
  -2   3   2     1834.07     1604.44     26.60 o 
  -1   3   2      450.89      401.32      2.27 o 
   0   3   2        8.98       12.13      0.43 o 
   1   3   2      602.38      449.76     12.80 o 
   2   3   2       33.02       20.74      0.69 o 
   3   3   2      500.28      515.81      3.54 o 
   4   3   2      677.11      735.95      4.94 o 
   5   3   2      241.44      222.05      3.20 o 
   6   3   2      161.34      157.62      3.02 o 
   7   3   2       10.06        7.69      1.10 o 
   8   3   2       14.00       11.06      1.09 o 
   9   3   2        1.36        1.60      0.51 o 
  -9   4   2       21.46       20.68      0.86 o 
  -8   4   2      127.53      142.57      2.66 o 
  -7   4   2        0.04       -0.05      0.82 o 
  -6   4   2        9.88        8.81      0.98 o 
  -5   4   2       18.10       26.38      1.27 o 
  -4   4   2        1.95        7.96      0.71 o 
  -3   4   2        5.48        6.62      0.56 o 
  -2   4   2     1043.25      983.90     23.35 o 
  -1   4   2      271.92      257.86      2.08 o 
   0   4   2      500.81      381.37      2.46 o 
   1   4   2      759.34      639.20     17.28 o 
   2   4   2     1575.37     1300.79     27.51 o 
   3   4   2      117.99      152.14      2.10 o 
   4   4   2      190.43      209.80      2.81 o 
   5   4   2        1.44        1.41      0.79 o 
   6   4   2        3.21        2.57      0.99 o 
   7   4   2        6.75        6.02      0.99 o 
   8   4   2       16.71       15.99      1.05 o 
   9   4   2       12.78        5.82      0.55 o 
  -9   5   2        1.49        1.48      0.40 o 
  -8   5   2       24.05       28.56      1.24 o 
  -7   5   2       54.77       67.10      2.00 o 
  -6   5   2       26.93       28.43      1.55 o 
  -5   5   2       30.90       39.94      1.53 o 
  -4   5   2      401.04      385.99      3.91 o 
  -3   5   2        7.27        5.22      0.64 o 
  -2   5   2      530.59      546.89      3.72 o 
  -1   5   2       22.50       16.77      0.72 o 
   0   5   2      741.40      619.91      3.58 o 
   1   5   2      423.54      429.61      3.10 o 
   2   5   2       14.59       16.51      0.81 o 
   3   5   2       18.69       25.81      1.02 o 
   4   5   2        7.94        5.23      0.80 o 
   5   5   2        0.83        2.56      0.79 o 
   6   5   2       59.60       56.82      1.97 o 
   7   5   2      139.11      124.85      2.73 o 
   8   5   2       47.94       46.65      1.46 o 
  -8   6   2        1.50        1.98      0.59 o 
  -7   6   2        2.91        4.01      0.84 o 
  -6   6   2        3.30        5.78      0.86 o 
  -5   6   2       76.03       81.30      2.21 o 
  -4   6   2       44.93       53.06      1.69 o 
  -3   6   2       16.21       10.86      0.93 o 
  -2   6   2     2635.93     2550.88     46.40 o 
  -1   6   2      730.45      567.44      3.96 o 
   0   6   2       83.18       99.52      1.67 o 
   1   6   2      294.76      273.26      2.79 o 
   2   6   2      190.19      162.31      2.34 o 
   3   6   2      271.30      257.75      3.20 o 
   4   6   2      345.99      316.62      3.89 o 
   5   6   2      255.27      268.42      3.87 o 
   6   6   2       14.90       17.03      1.30 o 
   7   6   2       40.05       34.28      1.54 o 
   8   6   2       54.01       38.41      1.23 o 
  -8   7   2        0.58       -0.19      0.54 o 
  -7   7   2       19.75       24.77      1.20 o 
  -6   7   2      143.47      152.54      2.93 o 
  -5   7   2      562.74      612.05      5.85 o 
  -4   7   2      205.00      226.96      3.44 o 
  -3   7   2      346.36      333.57      3.89 o 
  -2   7   2      315.42      332.81      3.59 o 
  -1   7   2       28.35       23.21      0.98 o 
   0   7   2       48.60       56.05      1.45 o 
   1   7   2      290.70      308.20      3.30 o 
   2   7   2        2.41        1.13      0.68 o 
   3   7   2      221.38      208.40      3.11 o 
   4   7   2        0.81        1.46      0.81 o 
   5   7   2      224.29      230.06      3.73 o 
   6   7   2        1.78        1.47      0.92 o 
   7   7   2        7.32        7.60      0.93 o 
   8   7   2        1.87        1.66      0.52 o 
  -8   8   2       10.56        7.45      0.54 o 
  -7   8   2        0.06        0.33      0.64 o 
  -6   8   2       10.11       12.86      1.13 o 
  -5   8   2        2.69        3.16      0.85 o 
  -4   8   2       22.42       24.03      1.29 o 
  -3   8   2       64.41       59.05      1.90 o 
  -2   8   2      356.71      365.00      4.13 o 
  -1   8   2      205.25      202.44      3.00 o 
   0   8   2      198.25      161.27      2.65 o 
   1   8   2      594.53      543.24      4.86 o 
   2   8   2        3.33        4.13      0.79 o 
   3   8   2       49.52       43.72      1.66 o 
   4   8   2        8.14        8.34      1.01 o 
   5   8   2        1.38        3.13      0.83 o 
   6   8   2        3.01        2.23      0.88 o 
   7   8   2       40.27       36.10      1.26 o 
  -7   9   2        0.61        0.39      0.52 o 
  -6   9   2        0.73        1.22      0.64 o 
  -5   9   2       63.89       63.10      1.95 o 
  -4   9   2      134.04      139.91      2.88 o 
  -3   9   2        1.03        0.62      0.86 o 
  -2   9   2        6.72        8.85      1.01 o 
  -1   9   2       27.84       22.03      1.20 o 
   0   9   2       72.90       73.65      2.02 o 
   1   9   2       28.58       25.58      1.38 o 
   2   9   2        7.36        6.26      0.95 o 
   3   9   2       16.38       14.92      1.22 o 
   4   9   2      155.72      153.71      2.99 o 
   5   9   2       15.31       15.71      1.13 o 
   6   9   2       76.34       72.88      1.81 o 
   7   9   2        1.90        1.59      0.49 o 
  -7  10   2        0.00       -0.35      0.35 o 
  -6  10   2        5.51        5.81      0.69 o 
  -5  10   2       13.78       13.60      1.06 o 
  -4  10   2       15.25       17.80      1.17 o 
  -3  10   2        0.75        0.82      0.72 o 
  -2  10   2        3.13        4.89      0.82 o 
  -1  10   2      310.68      283.35      4.01 o 
   0  10   2       63.57       55.19      1.84 o 
   1  10   2      208.09      191.13      3.32 o 
   2  10   2      306.91      297.35      4.12 o 
   3  10   2      368.61      375.81      4.63 o 
   4  10   2        2.33        2.02      0.79 o 
   5  10   2       18.88       19.09      1.13 o 
   6  10   2        5.04        5.52      0.65 o 
  -6  11   2        7.87        6.71      0.56 o 
  -5  11   2       48.84       51.75      1.44 o 
  -4  11   2       41.48       40.34      1.44 o 
  -3  11   2      166.78      170.73      3.04 o 
  -2  11   2       76.62       73.61      2.14 o 
  -1  11   2       11.91       11.69      1.07 o 
   0  11   2       24.55       22.62      1.37 o 
   1  11   2       13.85       13.16      1.14 o 
   2  11   2        0.74        0.34      0.77 o 
   3  11   2       24.63       27.07      1.41 o 
   4  11   2        9.66       10.34      0.85 o 
   5  11   2       62.05       54.32      1.43 o 
   6  11   2       11.04        5.47      0.49 o 
  -5  12   2        2.23        1.21      0.45 o 
  -4  12   2        5.70        7.45      0.69 o 
  -3  12   2        3.11        5.02      0.73 o 
  -2  12   2        7.50        6.44      0.79 o 
  -1  12   2      130.11      132.44      2.55 o 
   0  12   2       22.42       24.60      1.19 o 
   1  12   2        3.99        4.30      0.87 o 
   2  12   2        1.78        2.31      0.65 o 
   3  12   2       35.95       39.55      1.38 o 
   4  12   2       12.51       10.24      0.74 o 
   5  12   2        5.86        3.78      0.45 o 
  -4  13   2        3.32        2.05      0.37 o 
  -3  13   2       22.53       25.16      0.90 o 
  -2  13   2       94.77       97.19      1.83 o 
  -1  13   2        8.00        6.70      0.74 o 
   0  13   2       27.97       28.10      1.08 o 
   1  13   2        2.20        1.09      0.57 o 
   2  13   2        8.87        8.64      0.76 o 
   3  13   2        8.63        5.54      0.59 o 
  -2  14   2       36.39       28.66      0.76 o 
  -1  14   2        8.52        8.31      0.53 o 
   0  14   2       19.19       15.51      0.71 o 
   1  14   2        0.02        0.16      0.37 o 
   2  14   2       45.35       25.23      0.70 o 
  -9   0   3        1.40        2.29      0.67 o 
  -7   0   3       99.07      128.65      2.83 o 
  -5   0   3      536.70      710.91      5.21 o 
  -3   0   3       38.96       80.66      1.28 o 
  -1   0   3     5985.47     5897.72     36.70 o 
   1   0   3       37.95       60.94      0.79 o 
   3   0   3      167.81      195.92      2.05 o 
   5   0   3      321.34      343.04      3.82 o 
   7   0   3       42.49       47.93      1.91 o 
  -9   1   3        4.32        3.48      0.66 o 
  -8   1   3       45.25       60.53      1.89 o 
  -7   1   3        0.14        0.26      0.93 o 
  -6   1   3      163.48      206.49      3.31 o 
  -5   1   3        1.24        1.23      0.80 o 
  -4   1   3     1524.53     1815.25     36.63 o 
  -3   1   3      184.02      171.46      1.87 o 
  -2   1   3     1087.81     1117.92     19.88 o 
  -1   1   3       92.88      122.84      1.08 o 
   0   1   3     2176.69     1844.79     20.11 o 
   1   1   3     4296.80     3593.38     31.48 o 
   2   1   3     3250.68     2992.79     34.51 o 
   3   1   3      137.54      190.62      2.05 o 
   4   1   3        0.54       -0.57      0.57 o 
   5   1   3      198.18      211.10      3.05 o 
   6   1   3      383.57      397.51      4.68 o 
   7   1   3       88.79       86.74      2.47 o 
   8   1   3       65.98       52.76      1.86 o 
  -9   2   3        8.84        6.27      0.76 o 
  -8   2   3      163.18      178.29      3.22 o 
  -7   2   3      129.99      139.42      3.04 o 
  -6   2   3       88.29       95.72      2.40 o 
  -5   2   3      474.17      542.09      4.67 o 
  -4   2   3     6653.77     6765.70     72.64 o 
  -3   2   3     2205.57     2328.73     36.33 o 
  -2   2   3      669.39      568.49     14.99 o 
  -1   2   3     6419.05     4868.03     38.26 o 
   0   2   3     4381.44     3134.50     29.38 o 
   1   2   3      291.44      254.66      1.77 o 
   2   2   3       16.25       40.71      0.87 o 
   3   2   3      121.83      116.95      1.69 o 
   4   2   3     1051.93     1058.35      5.84 o 
   5   2   3       64.17       68.84      1.89 o 
   6   2   3      132.53      134.23      2.82 o 
   7   2   3       29.05       30.56      1.62 o 
   8   2   3       43.24       38.77      1.57 o 
  -9   3   3       24.75       24.70      0.98 o 
  -8   3   3      184.26      216.47      3.36 o 
  -7   3   3       24.14       24.65      1.52 o 
  -6   3   3       30.02       36.50      1.61 o 
  -5   3   3       90.60       83.25      2.00 o 
  -4   3   3       34.68       38.84      1.23 o 
  -3   3   3        2.53        4.93      0.53 o 
  -2   3   3       92.51      106.03      1.40 o 
  -1   3   3       36.09       34.44      0.74 o 
   0   3   3     1193.64      881.99     17.79 o 
   1   3   3      696.26      568.03     15.22 o 
   2   3   3     1850.11     1586.78     28.86 o 
   3   3   3       84.47       70.39      1.44 o 
   4   3   3      156.70      141.00      2.30 o 
   5   3   3        1.15       13.57      0.99 o 
   6   3   3       21.18       24.09      1.43 o 
   7   3   3        0.11       -0.10      0.85 o 
   8   3   3       49.80       41.83      1.53 o 
   9   3   3        0.99        0.72      0.49 o 
  -9   4   3       19.51       19.13      0.81 o 
  -8   4   3       57.73       63.27      1.90 o 
  -7   4   3       12.45       16.07      1.25 o 
  -6   4   3      132.58      147.29      2.95 o 
  -5   4   3      166.52      169.07      2.85 o 
  -4   4   3     1087.12     1109.92      6.25 o 
  -3   4   3       23.55       38.55      1.13 o 
  -2   4   3      225.18      186.84      2.05 o 
  -1   4   3      583.81      545.15      3.14 o 
   0   4   3      877.67      705.36     18.27 o 
   1   4   3       93.17      102.97      1.44 o 
   2   4   3       81.20       79.92      1.43 o 
   3   4   3      302.83      299.85      3.01 o 
   4   4   3       90.63       99.29      2.06 o 
   5   4   3       10.02       11.20      1.02 o 
   6   4   3       25.64       25.37      1.54 o 
   7   4   3        8.09       10.19      1.18 o 
   8   4   3       35.19       31.13      1.28 o 
   9   4   3       15.17        7.85      0.55 o 
  -9   5   3        0.69        1.18      0.41 o 
  -8   5   3        2.13        3.01      0.60 o 
  -7   5   3        8.78       15.93      1.16 o 
  -6   5   3       12.61       15.32      1.23 o 
  -5   5   3      208.27      225.76      3.37 o 
  -4   5   3      102.56      134.60      2.39 o 
  -3   5   3      577.82      494.27      4.01 o 
  -2   5   3        6.95       26.16      0.91 o 
  -1   5   3      305.53      290.61      2.60 o 
   0   5   3      156.52      152.97      1.87 o 
   1   5   3     1578.67     1313.65     29.04 o 
   2   5   3      447.26      419.20      3.48 o 
   3   5   3      431.28      456.42      3.99 o 
   4   5   3      176.56      204.03      3.05 o 
   5   5   3        5.36        6.08      1.03 o 
   6   5   3      118.25      141.08      2.95 o 
   7   5   3        2.89        2.28      0.90 o 
   8   5   3       10.85        7.30      0.81 o 
  -8   6   3        0.06       -0.64      0.64 o 
  -7   6   3        4.85        4.83      0.90 o 
  -6   6   3        0.83        1.69      0.87 o 
  -5   6   3      322.43      378.87      4.54 o 
  -4   6   3      741.65      761.12      5.91 o 
  -3   6   3        3.36        2.17      0.66 o 
  -2   6   3        1.52        2.36      0.55 o 
  -1   6   3        8.01        3.58      0.53 o 
   0   6   3      526.06      459.08      3.59 o 
   1   6   3      638.05      550.69      4.05 o 
   2   6   3       24.88       15.37      0.85 o 
   3   6   3      117.07      117.94      2.23 o 
   4   6   3       30.03       26.22      1.35 o 
   5   6   3      308.47      318.89      4.26 o 
   6   6   3      162.60      169.89      3.15 o 
   7   6   3       65.27       58.81      1.86 o 
   8   6   3        3.89        2.19      0.64 o 
  -8   7   3        0.47        1.04      0.51 o 
  -7   7   3       11.54       13.99      1.04 o 
  -6   7   3       26.24       24.56      1.42 o 
  -5   7   3       24.22       23.56      1.46 o 
  -4   7   3      335.89      357.45      4.32 o 
  -3   7   3        0.01       -0.04      0.68 o 
  -2   7   3      211.43      189.28      2.77 o 
  -1   7   3       13.04       14.18      0.86 o 
   0   7   3      202.14      153.04      2.36 o 
   1   7   3       42.08       43.72      1.36 o 
   2   7   3      296.37      240.85      3.21 o 
   3   7   3      280.26      280.81      3.66 o 
   4   7   3        0.48        1.09      0.77 o 
   5   7   3       20.97       16.99      1.39 o 
   6   7   3      247.28      260.28      3.80 o 
   7   7   3       81.60       73.63      1.81 o 
   8   7   3       10.35        4.00      0.56 o 
  -8   8   3       16.03       12.31      0.61 o 
  -7   8   3       89.81       99.01      1.98 o 
  -6   8   3        1.90        1.34      0.88 o 
  -5   8   3       83.55       90.42      2.40 o 
  -4   8   3      260.11      279.80      3.98 o 
  -3   8   3      433.15      408.47      4.64 o 
  -2   8   3        5.55        5.30      0.82 o 
  -1   8   3        5.71        3.09      0.74 o 
   0   8   3      175.44      176.76      2.83 o 
   1   8   3       42.25       41.86      1.51 o 
   2   8   3        3.22        2.78      0.75 o 
   3   8   3       47.51       48.78      1.80 o 
   4   8   3      128.40      128.57      2.85 o 
   5   8   3       42.55       42.51      1.76 o 
   6   8   3        0.54        0.97      0.73 o 
   7   8   3       37.05       29.95      1.12 o 
  -7   9   3        7.41        8.55      0.60 o 
  -6   9   3       13.24       15.36      1.01 o 
  -5   9   3       13.97       13.69      1.17 o 
  -4   9   3      219.12      211.39      3.48 o 
  -3   9   3      201.80      198.61      3.40 o 
  -2   9   3        1.89        1.69      0.78 o 
  -1   9   3      158.54      151.38      2.84 o 
   0   9   3        5.37        4.10      0.88 o 
   1   9   3     1067.41     1021.61      7.23 o 
   2   9   3       83.30       88.25      2.31 o 
   3   9   3      458.30      486.28      5.26 o 
   4   9   3        0.20        2.34      0.90 o 
   5   9   3       18.78       21.80      1.31 o 
   6   9   3        3.16        2.41      0.67 o 
   7   9   3        0.23        0.73      0.42 o 
  -7  10   3       21.39       14.04      0.58 o 
  -6  10   3        6.47        4.98      0.68 o 
  -5  10   3        0.52        3.36      0.72 o 
  -4  10   3       11.21       13.50      1.04 o 
  -3  10   3      156.64      164.18      3.06 o 
  -2  10   3        3.02        3.33      0.83 o 
  -1  10   3       25.35       28.84      1.45 o 
   0  10   3       27.51       27.45      1.45 o 
   1  10   3       14.61       23.55      1.48 o 
   2  10   3       96.40       83.45      2.32 o 
   3  10   3      219.44      209.76      3.45 o 
   4  10   3       41.64       45.27      1.68 o 
   5  10   3        8.12        8.26      0.85 o 
   6  10   3       25.59       22.56      0.93 o 
  -6  11   3        0.01        0.21      0.40 o 
  -5  11   3        6.27        4.68      0.73 o 
  -4  11   3       17.04       17.44      1.08 o 
  -3  11   3       73.93       68.58      1.98 o 
  -2  11   3        0.96        0.29      0.77 o 
  -1  11   3       28.85       27.89      1.40 o 
   0  11   3       68.90       71.86      2.10 o 
   1  11   3       22.82       21.18      1.26 o 
   2  11   3       86.66       87.97      2.23 o 
   3  11   3        0.29       -0.17      0.72 o 
   4  11   3       14.53       13.22      0.97 o 
   5  11   3        0.46       -0.56      0.56 o 
  -5  12   3       36.03       32.04      0.85 o 
  -4  12   3       74.11       73.83      1.56 o 
  -3  12   3       14.25       15.40      0.93 o 
  -2  12   3        7.39        9.29      0.91 o 
  -1  12   3       14.46       18.04      1.11 o 
   0  12   3       12.57       18.65      1.15 o 
   1  12   3       43.62       47.09      1.57 o 
   2  12   3        0.16       -0.23      0.58 o 
   3  12   3        0.00        0.40      0.58 o 
   4  12   3        1.90        2.21      0.54 o 
   5  12   3        0.44        0.41      0.33 o 
  -4  13   3        0.20       -0.09      0.33 o 
  -3  13   3       18.69       17.96      0.81 o 
  -2  13   3       14.05       17.02      0.89 o 
  -1  13   3       11.72       13.85      0.84 o 
   0  13   3       40.66       43.84      1.34 o 
   1  13   3       58.29       60.02      1.50 o 
   2  13   3       34.84       32.30      1.06 o 
   3  13   3       36.53       31.31      0.95 o 
  -1  14   3        9.19        6.81      0.49 o 
   0  14   3        2.44        2.17      0.44 o 
   1  14   3        0.20       -0.29      0.36 o 
  -8   0   4      127.78      156.06      2.92 o 
  -6   0   4       18.52       28.12      1.45 o 
  -4   0   4      174.01      292.06      2.95 o 
  -2   0   4      987.43     1129.81     21.07 o 
   0   0   4     1069.09      942.92     16.12 o 
   2   0   4     5617.94     5534.04     49.95 o 
   4   0   4      172.85      152.70      2.29 o 
   6   0   4      523.42      572.55      5.66 o 
   8   0   4      122.45       98.33      2.24 o 
  -9   1   4        0.21        0.94      0.58 o 
  -8   1   4        4.07        4.36      0.93 o 
  -7   1   4      196.88      257.30      3.98 o 
  -6   1   4       67.23       83.57      2.23 o 
  -5   1   4       18.61       16.42      1.03 o 
  -4   1   4     1907.66     2424.84     43.69 o 
  -3   1   4      110.50      129.68      1.70 o 
  -2   1   4     2427.74     2491.66     31.69 o 
  -1   1   4      650.97      630.56     14.07 o 
   0   1   4      806.82      652.19     13.80 o 
   1   1   4      239.62      269.16      1.86 o 
   2   1   4        1.26        1.18      0.35 o 
   3   1   4       16.53       20.53      0.84 o 
   4   1   4       62.68       59.38      1.51 o 
   5   1   4      145.24      148.42      2.65 o 
   6   1   4      127.71      132.94      2.88 o 
   7   1   4      110.86      113.40      2.71 o 
   8   1   4        3.96        3.55      0.81 o 
  -9   2   4       23.17       19.52      0.95 o 
  -8   2   4        2.76        3.46      0.88 o 
  -7   2   4       89.51      104.11      2.61 o 
  -6   2   4       28.55       31.20      1.55 o 
  -5   2   4       59.98       65.98      1.75 o 
  -4   2   4       88.29      101.61      1.91 o 
  -3   2   4      122.41      130.70      1.78 o 
  -2   2   4     1319.78     1279.11     23.98 o 
  -1   2   4     4529.34     3799.62     36.92 o 
   0   2   4       65.25       76.58      1.01 o 
   1   2   4      165.78      136.46      1.42 o 
   2   2   4      348.63      328.10      2.52 o 
   3   2   4      779.68      708.90      4.27 o 
   4   2   4      355.38      414.14      3.82 o 
   5   2   4       21.78       31.68      1.34 o 
   6   2   4       89.59       95.16      2.48 o 
   7   2   4        4.42        4.70      1.09 o 
   8   2   4       17.43       16.25      1.10 o 
   9   2   4        0.07       -0.19      0.45 o 
  -9   3   4        2.18        0.49      0.54 o 
  -8   3   4        3.62        2.72      0.87 o 
  -7   3   4      140.27      147.65      3.03 o 
  -6   3   4      149.57      173.92      3.15 o 
  -5   3   4        9.03       16.89      1.01 o 
  -4   3   4      353.22      349.82      3.45 o 
  -3   3   4       11.65       14.01      0.73 o 
  -2   3   4      532.06      523.40      3.21 o 
  -1   3   4     4168.19     3616.36     39.60 o 
   0   3   4     1455.98     1266.98     22.99 o 
   1   3   4      649.83      649.61     17.39 o 
   2   3   4     2178.42     2088.44     35.06 o 
   3   3   4      210.62      216.90      2.52 o 
   4   3   4       16.24       17.44      1.01 o 
   5   3   4       26.92       23.62      1.34 o 
   6   3   4      112.51      115.54      2.67 o 
   7   3   4       88.07       94.69      2.38 o 
   8   3   4        0.72        2.42      0.69 o 
   9   3   4        8.39        4.22      0.49 o 
  -9   4   4       11.25        7.24      0.66 o 
  -8   4   4        4.19        3.37      0.76 o 
  -7   4   4       99.34      115.44      2.71 o 
  -6   4   4      163.06      177.96      3.21 o 
  -5   4   4        0.88        2.28      0.77 o 
  -4   4   4        1.07        3.55      0.67 o 
  -3   4   4       52.99      107.01      1.81 o 
  -2   4   4      202.34      209.22      2.25 o 
  -1   4   4      747.23      624.72     18.54 o 
   0   4   4     2723.90     2332.95     34.88 o 
   1   4   4      249.54      220.84      2.27 o 
   2   4   4      190.50      120.35      1.81 o 
   3   4   4      248.81      216.50      2.69 o 
   4   4   4      640.83      617.67      5.06 o 
   5   4   4       39.19       46.80      1.72 o 
   6   4   4       35.19       38.34      1.71 o 
   7   4   4       22.31       21.64      1.37 o 
   8   4   4       15.38       12.85      0.92 o 
  -9   5   4        5.78        4.60      0.47 o 
  -8   5   4        0.35        0.48      0.59 o 
  -7   5   4        1.83        1.53      0.89 o 
  -6   5   4      185.81      200.60      3.50 o 
  -5   5   4        0.09        0.60      0.78 o 
  -4   5   4      259.66      294.45      3.53 o 
  -3   5   4        8.32        5.57      0.64 o 
  -2   5   4     1330.04     1147.94     29.60 o 
  -1   5   4      252.34      266.31      2.60 o 
   0   5   4       14.16       13.05      0.70 o 
   1   5   4      350.41      329.81      2.94 o 
   2   5   4      520.24      493.42      3.89 o 
   3   5   4       33.51       39.48      1.32 o 
   4   5   4      159.38      149.22      2.68 o 
   5   5   4      320.23      323.61      4.25 o 
   6   5   4        0.50        0.42      0.83 o 
   7   5   4       26.09       33.15      1.47 o 
   8   5   4        3.25        2.96      0.66 o 
  -8   6   4        1.38        1.14      0.59 o 
  -7   6   4       75.14       86.53      2.18 o 
  -6   6   4       31.08       34.58      1.61 o 
  -5   6   4       20.42       21.58      1.39 o 
  -4   6   4      287.15      295.27      3.77 o 
  -3   6   4       50.81       55.88      1.63 o 
  -2   6   4       36.63       41.21      1.30 o 
  -1   6   4      431.24      372.27      3.40 o 
   0   6   4       23.18       25.17      0.99 o 
   1   6   4      215.15      213.04      2.62 o 
   2   6   4      116.98       81.60      1.79 o 
   3   6   4      939.02      917.18      6.24 o 
   4   6   4        8.74       10.17      1.09 o 
   5   6   4       81.29       75.30      2.24 o 
   6   6   4      138.86      143.65      2.95 o 
   7   6   4       85.73       89.21      2.12 o 
   8   6   4       40.84       21.59      0.89 o 
  -8   7   4       16.23       14.42      0.80 o 
  -7   7   4       21.68       27.31      1.25 o 
  -6   7   4       61.10       69.87      2.11 o 
  -5   7   4      429.94      439.21      5.04 o 
  -4   7   4       37.47       45.47      1.74 o 
  -3   7   4       29.39       29.68      1.40 o 
  -2   7   4       34.18       32.57      1.28 o 
  -1   7   4      457.14      418.54      3.98 o 
   0   7   4        1.99        1.02      0.52 o 
   1   7   4      341.64      319.31      3.55 o 
   2   7   4       75.67       76.78      1.90 o 
   3   7   4       39.05       45.47      1.65 o 
   4   7   4        2.94        3.60      0.90 o 
   5   7   4      395.28      402.89      4.82 o 
   6   7   4       15.89       21.88      1.30 o 
   7   7   4      154.48      144.52      2.40 o 
   8   7   4        0.22        0.64      0.39 o 
  -8   8   4       15.91       10.81      0.55 o 
  -7   8   4        8.92        8.46      0.79 o 
  -6   8   4        8.75       11.59      0.96 o 
  -5   8   4       26.78       26.86      1.42 o 
  -4   8   4      307.30      302.02      4.17 o 
  -3   8   4        2.34        3.85      0.86 o 
  -2   8   4       17.20       13.67      1.10 o 
  -1   8   4      745.09      740.18      5.80 o 
   0   8   4      110.64       98.60      2.22 o 
   1   8   4      323.90      303.81      3.77 o 
   2   8   4       26.05       36.61      1.62 o 
   3   8   4      253.71      252.54      3.77 o 
   4   8   4      409.86      417.58      4.90 o 
   5   8   4       41.80       46.68      1.82 o 
   6   8   4        0.33        0.68      0.75 o 
   7   8   4        0.19       -0.08      0.54 o 
  -7   9   4        6.26        6.31      0.64 o 
  -6   9   4      118.66      125.85      2.33 o 
  -5   9   4        0.23        2.31      0.65 o 
  -4   9   4        3.15        6.85      0.80 o 
  -3   9   4        0.13        0.67      0.79 o 
  -2   9   4      118.58      121.90      2.71 o 
  -1   9   4       10.05       18.84      1.30 o 
   0   9   4      131.84      139.57      2.77 o 
   1   9   4       72.78       66.20      2.13 o 
   2   9   4      350.27      337.59      4.35 o 
   3   9   4       82.35       82.24      2.34 o 
   4   9   4       36.98       35.40      1.64 o 
   5   9   4        0.02        0.74      0.79 o 
   6   9   4        1.66        3.08      0.63 o 
   7   9   4        0.58        0.07      0.41 o 
  -6  10   4        4.64        3.90      0.65 o 
  -5  10   4       20.19       21.59      1.14 o 
  -4  10   4       21.73       22.13      1.28 o 
  -3  10   4        2.19        4.00      0.90 o 
  -2  10   4        4.19        3.58      0.92 o 
  -1  10   4      206.38      192.75      3.32 o 
   0  10   4      351.33      341.96      4.38 o 
   1  10   4      162.95      171.27      3.17 o 
   2  10   4       18.49       18.28      1.22 o 
   3  10   4      157.20      178.38      3.18 o 
   4  10   4      185.04      208.53      3.21 o 
   5  10   4       38.81       40.89      1.43 o 
   6  10   4        4.73        1.60      0.54 o 
  -6  11   4        7.95        5.98      0.47 o 
  -5  11   4       36.47       37.80      1.17 o 
  -4  11   4       16.55       21.88      1.14 o 
  -3  11   4      126.20      138.16      2.67 o 
  -2  11   4        3.06        4.45      0.84 o 
  -1  11   4       98.57      111.08      2.50 o 
   0  11   4       31.00       31.19      1.55 o 
   1  11   4       54.74       57.29      1.93 o 
   2  11   4       73.15       71.94      2.02 o 
   3  11   4       28.39       28.47      1.32 o 
   4  11   4       20.36       18.15      1.02 o 
   5  11   4       18.66       15.44      0.82 o 
  -5  12   4        0.59        0.36      0.38 o 
  -4  12   4        0.06        0.75      0.50 o 
  -3  12   4        2.96        2.39      0.62 o 
  -2  12   4        1.17        1.73      0.72 o 
  -1  12   4       13.26       20.19      1.11 o 
   0  12   4        0.10       -0.49      0.75 o 
   1  12   4       45.32       47.69      1.56 o 
   2  12   4        0.12        0.87      0.56 o 
   3  12   4       53.81       59.57      1.53 o 
   4  12   4       12.95       11.74      0.69 o 
  -3  13   4        0.57        0.82      0.47 o 
  -2  13   4        0.17        0.03      0.46 o 
  -1  13   4        0.03        0.26      0.52 o 
   0  13   4       44.70       50.90      1.36 o 
   1  13   4       16.16       11.69      0.83 o 
   2  13   4       20.98       18.68      0.83 o 
   3  13   4        0.03       -0.05      0.37 o 
  -1  14   4        0.13       -0.33      0.35 o 
   0  14   4       54.51       38.44      0.87 o 
   1  14   4        1.46        0.73      0.33 o 
  -9   0   5        8.26        8.47      0.71 o 
  -7   0   5      177.13      223.76      3.66 o 
  -5   0   5       20.70       24.37      1.22 o 
  -3   0   5        7.72        6.82      0.56 o 
  -1   0   5      654.24      657.59     15.60 o 
   1   0   5      160.65      111.04      1.32 o 
   3   0   5      229.38      231.40      2.52 o 
   5   0   5      531.93      560.91      5.17 o 
   7   0   5      156.90      160.64      3.13 o 
   9   0   5        1.46        1.18      0.41 o 
  -9   1   5        4.99        6.94      0.68 o 
  -8   1   5       36.67       42.45      1.59 o 
  -7   1   5       28.79       33.42      1.67 o 
  -6   1   5        1.84        2.84      0.92 o 
  -5   1   5      102.05      125.52      2.39 o 
  -4   1   5       12.98       18.22      0.97 o 
  -3   1   5       98.55      110.90      1.65 o 
  -2   1   5       47.41       44.54      0.94 o 
  -1   1   5     2793.47     2849.61     33.00 o 
   0   1   5     1266.80     1077.61     20.02 o 
   1   1   5      723.19      672.87     16.96 o 
   2   1   5      199.02      182.05      1.94 o 
   3   1   5      320.60      330.10      3.02 o 
   4   1   5     1674.83     1771.98     41.88 o 
   5   1   5        0.30        0.48      0.79 o 
   6   1   5       89.18      118.64      2.69 o 
   7   1   5        0.24        1.01      0.84 o 
   8   1   5        4.34        2.83      0.79 o 
   9   1   5        1.65       -0.19      0.42 o 
  -9   2   5        0.57        0.41      0.54 o 
  -8   2   5       13.98       10.88      1.05 o 
  -7   2   5        0.02       -0.26      0.84 o 
  -6   2   5      607.72      731.44      6.24 o 
  -5   2   5        8.41       56.68      1.64 o 
  -4   2   5      788.08      851.66      5.27 o 
  -3   2   5      572.64      612.52      3.92 o 
  -2   2   5     2504.85     2244.42     34.10 o 
  -1   2   5     1940.92     1770.90     27.61 o 
   0   2   5     2835.71     2392.87     31.48 o 
   1   2   5     1281.92     1265.19     24.16 o 
   2   2   5     1652.83     1661.48     31.16 o 
   3   2   5       48.55       42.47      1.21 o 
   4   2   5       66.88       74.23      1.78 o 
   5   2   5        6.88        8.53      1.00 o 
   6   2   5      153.01      154.89      3.11 o 
   7   2   5       10.96       12.23      1.10 o 
   8   2   5        0.11        1.51      0.62 o 
   9   2   5        6.01        3.27      0.43 o 
  -9   3   5       21.20       17.66      0.84 o 
  -8   3   5        7.63        5.39      0.88 o 
  -7   3   5       28.83       31.70      1.69 o 
  -6   3   5      294.67      321.18      4.28 o 
  -5   3   5       10.85       12.41      1.05 o 
  -4   3   5      492.96      521.60      4.32 o 
  -3   3   5      133.49      148.74      2.10 o 
  -2   3   5       43.04       39.74      1.00 o 
  -1   3   5        8.36        9.88      0.54 o 
   0   3   5       91.64       56.89      1.07 o 
   1   3   5     1404.96     1244.06     25.89 o 
   2   3   5     1003.89      838.83     23.69 o 
   3   3   5      911.02     1007.27      5.63 o 
   4   3   5       23.12       19.93      1.07 o 
   5   3   5      133.67      154.43      2.88 o 
   6   3   5      202.74      198.91      3.48 o 
   7   3   5        2.58        2.92      0.91 o 
   8   3   5        2.53        2.29      0.73 o 
  -9   4   5        1.39        1.52      0.46 o 
  -8   4   5       21.45       19.54      1.12 o 
  -7   4   5        9.35       10.23      1.13 o 
  -6   4   5      139.01      153.02      3.06 o 
  -5   4   5       19.88       18.15      1.18 o 
  -4   4   5        3.05        7.06      0.78 o 
  -3   4   5      929.21      925.70      5.40 o 
  -2   4   5       32.81       39.96      1.08 o 
  -1   4   5      255.32      245.90      2.37 o 
   0   4   5      101.43       79.79      1.38 o 
   1   4   5      266.01      299.09      2.68 o 
   2   4   5      365.36      379.43      3.31 o 
   3   4   5       12.51       11.44      0.83 o 
   4   4   5       13.79       15.14      1.08 o 
   5   4   5       90.64       97.10      2.44 o 
   6   4   5        3.33        5.11      0.98 o 
   7   4   5       23.16       26.22      1.36 o 
   8   4   5        6.50        5.62      0.73 o 
  -9   5   5       15.46        9.84      0.58 o 
  -8   5   5        5.60        5.78      0.81 o 
  -7   5   5      167.62      179.99      3.20 o 
  -6   5   5       13.07       16.18      1.26 o 
  -5   5   5      109.20      121.95      2.61 o 
  -4   5   5       54.83       63.16      1.76 o 
  -3   5   5       29.08       63.99      1.58 o 
  -2   5   5       48.65       47.65      1.30 o 
  -1   5   5     2011.95     1757.43     35.75 o 
   0   5   5      294.51      268.04      2.69 o 
   1   5   5     1529.79     1348.13     32.21 o 
   2   5   5       79.32       68.42      1.59 o 
   3   5   5      151.80      170.41      2.67 o 
   4   5   5      384.40      430.72      4.58 o 
   5   5   5      251.66      285.58      4.03 o 
   6   5   5        0.59        0.46      0.96 o 
   7   5   5       16.97       15.93      1.03 o 
   8   5   5       13.90        8.02      0.70 o 
  -8   6   5        1.26        1.05      0.57 o 
  -7   6   5       34.59       38.88      1.58 o 
  -6   6   5      135.24      144.92      3.01 o 
  -5   6   5       50.69       53.14      1.90 o 
  -4   6   5       99.95      103.58      2.32 o 
  -3   6   5      223.91      214.44      3.04 o 
  -2   6   5      517.66      484.09      4.24 o 
  -1   6   5       35.40       40.09      1.24 o 
   0   6   5       63.17       38.36      1.20 o 
   1   6   5        5.83        6.62      0.66 o 
   2   6   5        4.79        3.67      0.65 o 
   3   6   5      419.63      430.72      4.43 o 
   4   6   5       22.83       25.69      1.32 o 
   5   6   5      251.58      246.55      3.83 o 
   6   6   5        0.32       -1.01      1.01 o 
   7   6   5       87.84       85.31      2.03 o 
   8   6   5       21.12        9.79      0.66 o 
  -8   7   5       10.45       11.68      0.67 o 
  -7   7   5       12.41       14.13      0.97 o 
  -6   7   5        1.50        1.24      0.81 o 
  -5   7   5        0.30        0.92      0.80 o 
  -4   7   5       76.90       79.61      2.14 o 
  -3   7   5       74.83       68.80      1.95 o 
  -2   7   5        5.43        6.40      0.82 o 
  -1   7   5       74.53       71.95      1.76 o 
   0   7   5      273.26      209.72      2.91 o 
   1   7   5       16.01        9.16      0.82 o 
   2   7   5        1.30        1.09      0.72 o 
   3   7   5      170.34      149.61      2.85 o 
   4   7   5      800.14      819.88      6.77 o 
   5   7   5      138.13      156.90      3.07 o 
   6   7   5       48.46       47.14      1.68 o 
   7   7   5        2.96        1.96      0.69 o 
  -7   8   5        0.34        0.27      0.57 o 
  -6   8   5       22.51       24.30      1.31 o 
  -5   8   5       95.46      103.07      2.51 o 
  -4   8   5        9.00        9.03      1.08 o 
  -3   8   5      206.66      206.51      3.39 o 
  -2   8   5      138.01      135.75      2.65 o 
  -1   8   5      116.53      115.23      2.46 o 
   0   8   5       72.42       77.42      2.07 o 
   1   8   5     1704.52     1681.81      8.98 o 
   2   8   5      330.83      315.76      4.08 o 
   3   8   5      293.53      297.40      4.15 o 
   4   8   5      125.20      141.68      2.92 o 
   5   8   5        5.38        5.75      1.03 o 
   6   8   5       38.34       37.08      1.40 o 
   7   8   5       53.22       33.43      1.00 o 
  -7   9   5        8.78        8.10      0.61 o 
  -6   9   5       38.76       36.47      1.35 o 
  -5   9   5        3.73        3.05      0.85 o 
  -4   9   5      112.46      113.93      2.58 o 
  -3   9   5        6.50        5.98      1.03 o 
  -2   9   5      125.66      132.25      2.82 o 
  -1   9   5      390.10      393.20      4.60 o 
   0   9   5      195.97      180.31      3.20 o 
   1   9   5     1159.33     1146.03      7.89 o 
   2   9   5      188.86      205.93      3.46 o 
   3   9   5       70.34       71.73      2.18 o 
   4   9   5      154.23      170.98      3.09 o 
   5   9   5      142.84      152.82      2.68 o 
   6   9   5       12.41       10.87      0.77 o 
  -6  10   5       17.33       15.17      0.84 o 
  -5  10   5       38.61       39.01      1.43 o 
  -4  10   5        0.39       -0.04      0.78 o 
  -3  10   5      164.25      181.64      3.19 o 
  -2  10   5       75.04       75.28      2.17 o 
  -1  10   5       54.87       61.37      1.96 o 
   0  10   5      141.50      138.35      2.84 o 
   1  10   5        1.71        6.43      0.98 o 
   2  10   5       14.38       13.17      1.11 o 
   3  10   5        5.15        6.92      0.94 o 
   4  10   5       34.21       37.69      1.51 o 
   5  10   5      110.91      101.62      2.00 o 
   6  10   5       13.86        9.53      0.57 o 
  -6  11   5        0.11        0.22      0.34 o 
  -5  11   5        3.91        2.23      0.57 o 
  -4  11   5        0.24        0.14      0.62 o 
  -3  11   5        0.65        1.32      0.74 o 
  -2  11   5       20.28       18.55      1.26 o 
  -1  11   5       20.93       20.09      1.30 o 
   0  11   5       54.03       57.06      1.86 o 
   1  11   5       84.62       88.48      2.22 o 
   2  11   5       30.85       35.23      1.41 o 
   3  11   5        9.73        9.51      0.89 o 
   4  11   5      129.30      141.42      2.26 o 
   5  11   5       38.32       25.99      0.92 o 
  -5  12   5        1.00        1.40      0.34 o 
  -4  12   5       11.59       12.49      0.73 o 
  -3  12   5       13.12       15.30      0.92 o 
  -2  12   5       66.57       80.42      1.87 o 
  -1  12   5      132.40      144.23      2.50 o 
   0  12   5       52.18       59.52      1.66 o 
   1  12   5        3.75        4.59      0.84 o 
   2  12   5        7.52        7.89      0.78 o 
   3  12   5       24.35       20.75      1.01 o 
   4  12   5        0.07       -0.18      0.42 o 
  -3  13   5        1.25        0.98      0.41 o 
  -2  13   5        7.36        7.49      0.64 o 
  -1  13   5        0.59       -0.08      0.52 o 
   0  13   5       16.64       18.39      0.85 o 
   1  13   5       63.02       68.36      1.44 o 
   2  13   5        6.99        6.38      0.56 o 
   3  13   5        2.77        1.83      0.37 o 
  -8   0   6       42.37       49.91      1.70 o 
  -6   0   6       25.44       25.08      1.46 o 
  -4   0   6      116.37      152.10      2.34 o 
  -2   0   6       67.03       76.49      1.27 o 
   0   0   6     1950.39     1814.15     28.48 o 
   2   0   6     1107.00     1146.41     26.77 o 
   4   0   6     1096.15     1124.14      6.67 o 
   6   0   6      152.83      149.83      3.01 o 
   8   0   6        2.01        1.33      0.68 o 
  -9   1   6        9.43        7.37      0.73 o 
  -8   1   6        9.30       10.81      1.03 o 
  -7   1   6       63.18       67.45      2.14 o 
  -6   1   6       62.06       74.83      2.10 o 
  -5   1   6        0.78        3.46      0.72 o 
  -4   1   6      746.49      917.76      5.57 o 
  -3   1   6       36.05       38.22      1.09 o 
  -2   1   6      430.26      391.30      2.83 o 
  -1   1   6      119.36      115.23      1.44 o 
   0   1   6      354.78      345.05      2.43 o 
   1   1   6       15.33       20.67      0.71 o 
   2   1   6        5.04        2.82      0.46 o 
   3   1   6        8.21       14.04      0.85 o 
   4   1   6        0.54        0.49      0.77 o 
   5   1   6      574.49      608.51      5.56 o 
   6   1   6        1.21        0.99      0.83 o 
   7   1   6        8.30        7.46      1.03 o 
   8   1   6       10.28        7.12      0.82 o 
  -9   2   6       60.24       43.56      1.19 o 
  -8   2   6        3.24        4.30      0.83 o 
  -7   2   6        8.01        7.99      1.05 o 
  -6   2   6       65.14       70.44      2.08 o 
  -5   2   6        8.56       11.18      0.95 o 
  -4   2   6      247.40      315.85      3.39 o 
  -3   2   6     1352.03     1487.19     33.31 o 
  -2   2   6       24.48       31.14      0.91 o 
  -1   2   6      591.99      605.85      3.40 o 
   0   2   6       53.88       63.52      1.13 o 
   1   2   6      707.76      624.97      3.59 o 
   2   2   6     1022.10     1097.58     27.57 o 
   3   2   6      109.59       80.88      1.71 o 
   4   2   6       87.08       97.33      2.11 o 
   5   2   6       80.34       87.70      2.25 o 
   6   2   6       24.92       26.03      1.47 o 
   7   2   6       21.90       27.86      1.38 o 
   8   2   6        1.46        1.47      0.70 o 
  -9   3   6        0.94        0.21      0.47 o 
  -8   3   6       17.06       15.87      1.10 o 
  -7   3   6        6.72        4.92      1.11 o 
  -6   3   6       18.69       26.34      1.43 o 
  -5   3   6       29.56       32.89      1.41 o 
  -4   3   6      178.79      146.32      2.48 o 
  -3   3   6     3910.82     3844.64     55.84 o 
  -2   3   6     2578.62     2387.83     40.07 o 
  -1   3   6       19.93       15.93      0.70 o 
   0   3   6     2323.72     2298.91     36.36 o 
   1   3   6      162.94      127.73      1.78 o 
   2   3   6     1005.29      992.55     27.35 o 
   3   3   6        2.68        6.34      0.71 o 
   4   3   6      261.74      283.35      3.57 o 
   5   3   6      177.78      183.06      3.15 o 
   6   3   6        3.04        4.28      1.01 o 
   7   3   6       46.91       46.27      1.76 o 
   8   3   6       29.64       18.69      1.02 o 
  -9   4   6       23.91       14.87      0.70 o 
  -8   4   6       55.70       57.40      1.64 o 
  -7   4   6       12.62       15.29      1.18 o 
  -6   4   6      148.74      163.20      3.20 o 
  -5   4   6       19.83       15.30      1.19 o 
  -4   4   6      318.73      351.56      3.87 o 
  -3   4   6       43.09       42.35      1.35 o 
  -2   4   6      164.15      171.24      2.27 o 
  -1   4   6     1527.91     1502.77     31.99 o 
   0   4   6      195.46      158.27      2.04 o 
   1   4   6       92.78       63.48      1.37 o 
   2   4   6     1626.28     1471.24     35.65 o 
   3   4   6     1448.65     1477.03     39.17 o 
   4   4   6       81.33       71.59      2.03 o 
   5   4   6        2.81        3.31      0.91 o 
   6   4   6      118.34      125.13      2.79 o 
   7   4   6        0.81        0.67      0.80 o 
   8   4   6        0.26        0.28      0.57 o 
  -8   5   6        0.87        1.02      0.60 o 
  -7   5   6        1.26        1.04      0.89 o 
  -6   5   6      131.04      136.72      2.94 o 
  -5   5   6        0.17        0.98      0.83 o 
  -4   5   6       80.16       88.38      2.12 o 
  -3   5   6      121.16      124.83      2.31 o 
  -2   5   6      524.76      473.57      4.02 o 
  -1   5   6       89.47       92.36      1.73 o 
   0   5   6       61.94       42.71      1.21 o 
   1   5   6      105.41      111.18      1.98 o 
   2   5   6      113.59       99.94      2.01 o 
   3   5   6      150.90      154.96      2.64 o 
   4   5   6        1.82        3.48      0.83 o 
   5   5   6        5.89        4.37      0.94 o 
   6   5   6        2.13        3.31      0.91 o 
   7   5   6       17.69       18.10      1.15 o 
   8   5   6        0.39       -0.08      0.46 o 
  -8   6   6       11.30       10.36      0.78 o 
  -7   6   6       32.13       33.38      1.49 o 
  -6   6   6       52.41       56.75      1.97 o 
  -5   6   6       17.40       15.63      1.24 o 
  -4   6   6       51.05       46.95      1.71 o 
  -3   6   6        1.03        4.86      0.79 o 
  -2   6   6       15.75       14.52      0.93 o 
  -1   6   6      360.11      323.00      3.46 o 
   0   6   6       68.86       74.94      1.70 o 
   1   6   6       28.26       23.75      1.06 o 
   2   6   6        2.34        1.74      0.61 o 
   3   6   6      279.36      307.74      3.90 o 
   4   6   6       18.96       17.93      1.29 o 
   5   6   6       96.50      120.92      2.73 o 
   6   6   6       55.74       57.20      1.84 o 
   7   6   6        1.41        1.62      0.64 o 
   8   6   6        0.01        0.19      0.36 o 
  -8   7   6        2.96        2.74      0.50 o 
  -7   7   6       66.42       69.63      1.77 o 
  -6   7   6       29.92       30.97      1.45 o 
  -5   7   6       48.18       55.88      1.98 o 
  -4   7   6        8.69        9.32      1.05 o 
  -3   7   6      267.68      258.98      3.67 o 
  -2   7   6      294.70      263.70      3.54 o 
  -1   7   6      347.54      332.53      3.80 o 
   0   7   6      189.87      174.03      2.76 o 
   1   7   6      338.23      324.48      3.83 o 
   2   7   6      215.49      203.06      3.19 o 
   3   7   6      411.01      400.05      4.66 o 
   4   7   6       27.19       34.42      1.60 o 
   5   7   6      166.21      169.81      3.13 o 
   6   7   6        3.89        4.08      0.81 o 
   7   7   6       42.20       29.87      1.08 o 
  -7   8   6        0.39        0.88      0.59 o 
  -6   8   6       67.11       62.61      1.80 o 
  -5   8   6       16.32       18.67      1.25 o 
  -4   8   6        8.60        8.37      1.02 o 
  -3   8   6       72.61       74.31      2.18 o 
  -2   8   6      155.36      144.75      2.84 o 
  -1   8   6      655.09      620.32      5.57 o 
   0   8   6       88.84       94.19      2.34 o 
   1   8   6      161.98      161.02      3.00 o 
   2   8   6     1456.68     1445.32      8.80 o 
   3   8   6       99.02       98.25      2.49 o 
   4   8   6       16.96       14.91      1.21 o 
   5   8   6       23.12       28.12      1.38 o 
   6   8   6        4.34        7.75      0.73 o 
   7   8   6        0.01       -0.27      0.39 o 
  -7   9   6        4.74        3.33      0.51 o 
  -6   9   6       13.47       14.77      0.96 o 
  -5   9   6        0.76        0.21      0.75 o 
  -4   9   6       10.59       10.70      1.17 o 
  -3   9   6       80.44       98.94      2.49 o 
  -2   9   6      710.87      734.64      6.45 o 
  -1   9   6       70.60       68.22      2.14 o 
   0   9   6     1038.19     1017.15      7.40 o 
   1   9   6        5.99        8.10      1.10 o 
   2   9   6      342.24      377.07      4.62 o 
   3   9   6        6.02        9.81      1.08 o 
   4   9   6       71.33       71.77      2.02 o 
   5   9   6        0.98        2.09      0.67 o 
   6   9   6        0.29        0.37      0.48 o 
  -6  10   6       23.55       24.76      0.91 o 
  -5  10   6       45.20       45.01      1.46 o 
  -4  10   6        0.54        0.04      0.77 o 
  -3  10   6       74.22       76.55      2.17 o 
  -2  10   6        0.13       -0.85      0.85 o 
  -1  10   6        0.09        2.14      0.85 o 
   0  10   6       35.05       34.42      1.59 o 
   1  10   6       97.35      109.35      2.50 o 
   2  10   6      153.23      167.89      3.01 o 
   3  10   6       38.18       43.43      1.67 o 
   4  10   6        0.16        0.84      0.70 o 
   5  10   6       47.84       42.72      1.26 o 
   6  10   6       11.01        6.34      0.47 o 
  -5  11   6       14.73       17.55      0.85 o 
  -4  11   6        8.73        8.99      0.84 o 
  -3  11   6      153.96      169.53      2.80 o 
  -2  11   6       28.44       35.03      1.48 o 
  -1  11   6      168.03      186.25      3.09 o 
   0  11   6       60.45       63.21      1.90 o 
   1  11   6       20.05       25.58      1.29 o 
   2  11   6        1.59        0.50      0.80 o 
   3  11   6       11.48       14.31      0.96 o 
   4  11   6        1.47        2.22      0.61 o 
   5  11   6       56.13       31.90      0.86 o 
  -4  12   6        1.08        1.72      0.48 o 
  -3  12   6        2.61        3.70      0.65 o 
  -2  12   6        0.03        1.85      0.64 o 
  -1  12   6       21.89       22.05      1.09 o 
   0  12   6       15.40       14.31      0.98 o 
   1  12   6       25.62       32.17      1.23 o 
   2  12   6       15.52       17.21      0.94 o 
   3  12   6       46.36       42.02      1.18 o 
   4  12   6        3.22        1.99      0.40 o 
  -3  13   6        5.34        5.60      0.47 o 
  -2  13   6       53.96       60.52      1.24 o 
  -1  13   6        2.24        2.74      0.55 o 
   0  13   6        0.70        1.38      0.48 o 
   1  13   6        0.02        0.18      0.44 o 
   2  13   6       43.20       36.56      0.93 o 
  -9   0   7       41.29       32.31      1.04 o 
  -7   0   7        1.04        0.60      0.86 o 
  -5   0   7      253.91      304.19      3.77 o 
  -3   0   7        7.02        5.67      0.65 o 
  -1   0   7     1611.56     1492.78     28.92 o 
   1   0   7        2.12        1.48      0.41 o 
   3   0   7      570.73      623.91      4.64 o 
   5   0   7      158.94      191.77      3.27 o 
   7   0   7        3.49        5.07      0.85 o 
  -9   1   7       13.87        9.92      0.71 o 
  -8   1   7        0.10        1.04      0.74 o 
  -7   1   7        0.24        0.15      0.89 o 
  -6   1   7       15.42       20.16      1.30 o 
  -5   1   7        2.43        5.60      0.77 o 
  -4   1   7       98.59      106.64      2.07 o 
  -3   1   7      326.24      335.57      3.18 o 
  -2   1   7       65.79       74.88      1.38 o 
  -1   1   7      392.89      444.48      3.07 o 
   0   1   7     1295.02     1285.37     26.93 o 
   1   1   7      272.89      285.46      2.57 o 
   2   1   7      785.40      863.48      4.90 o 
   3   1   7      535.28      511.93      4.23 o 
   4   1   7       21.53       20.06      1.20 o 
   5   1   7       33.46       39.11      1.63 o 
   6   1   7       19.63       18.92      1.32 o 
   7   1   7       78.74       78.51      2.15 o 
   8   1   7       12.16        7.97      0.76 o 
  -9   2   7        8.11        5.48      0.60 o 
  -8   2   7       23.61       19.13      1.18 o 
  -7   2   7        5.57        7.85      0.99 o 
  -6   2   7       15.96       23.40      1.42 o 
  -5   2   7       21.20       17.23      1.20 o 
  -4   2   7     1127.97     1141.43      7.02 o 
  -3   2   7     2463.06     2586.08     49.56 o 
  -2   2   7        4.45        2.62      0.51 o 
  -1   2   7     1112.27     1252.88     27.74 o 
   0   2   7      925.09      865.44     22.94 o 
   1   2   7     1564.37     1561.81     31.88 o 
   2   2   7      128.06      107.17      1.84 o 
   3   2   7       24.99       28.99      1.17 o 
   4   2   7       48.30       49.15      1.64 o 
   5   2   7        0.11       -0.10      0.75 o 
   6   2   7        1.88        1.61      0.97 o 
   7   2   7       54.04       52.67      1.80 o 
   8   2   7       51.93       32.87      1.18 o 
  -9   3   7        0.33        0.97      0.43 o 
  -8   3   7       64.90       61.95      1.74 o 
  -7   3   7        0.04        0.97      0.80 o 
  -6   3   7      342.23      367.34      4.63 o 
  -5   3   7        3.45        5.13      0.94 o 
  -4   3   7       57.60       64.94      1.80 o 
  -3   3   7       90.57       80.73      1.90 o 
  -2   3   7       17.38       11.26      0.77 o 
  -1   3   7       86.69       87.81      1.55 o 
   0   3   7      769.54      655.33      4.06 o 
   1   3   7      810.33      921.78      5.01 o 
   2   3   7        1.84        4.26      0.64 o 
   3   3   7      205.34      222.60      2.99 o 
   4   3   7      250.31      262.30      3.56 o 
   5   3   7        3.69        3.78      0.91 o 
   6   3   7       68.61       70.31      2.19 o 
   7   3   7       11.16       11.31      1.12 o 
   8   3   7       24.67       11.44      0.77 o 
  -9   4   7        0.81       -0.36      0.40 o 
  -8   4   7        2.02        2.83      0.67 o 
  -7   4   7        4.76        3.71      0.84 o 
  -6   4   7        1.86        3.38      0.96 o 
  -5   4   7      539.17      537.27      5.40 o 
  -4   4   7       44.96       50.00      1.65 o 
  -3   4   7      445.98      436.42      4.11 o 
  -2   4   7       98.60      108.38      1.95 o 
  -1   4   7     1859.29     1757.24     37.13 o 
   0   4   7        0.09        2.45      0.48 o 
   1   4   7        1.91        9.57      0.71 o 
   2   4   7        3.49        2.79      0.69 o 
   3   4   7       19.45       22.11      1.16 o 
   4   4   7       14.00       12.34      1.17 o 
   5   4   7       13.18       12.01      1.19 o 
   6   4   7        0.32        0.20      0.97 o 
   7   4   7       34.45       33.81      1.42 o 
   8   4   7       14.04        7.34      0.62 o 
  -8   5   7       14.16       16.01      0.94 o 
  -7   5   7        1.50        0.91      0.79 o 
  -6   5   7       26.24       32.86      1.59 o 
  -5   5   7      221.63      234.05      3.65 o 
  -4   5   7      157.79      156.13      2.81 o 
  -3   5   7      509.97      519.52      4.72 o 
  -2   5   7      176.27      172.92      2.59 o 
  -1   5   7       23.52       14.44      0.88 o 
   0   5   7      589.33      543.51      4.30 o 
   1   5   7     1102.47     1137.21      6.60 o 
   2   5   7      117.82      136.35      2.41 o 
   3   5   7      966.07     1017.51      6.89 o 
   4   5   7      192.13      207.30      3.43 o 
   5   5   7       65.23       67.45      2.13 o 
   6   5   7       40.02       43.40      1.67 o 
   7   5   7       34.94       31.70      1.25 o 
   8   5   7        3.63        1.63      0.43 o 
  -8   6   7        6.87        6.80      0.61 o 
  -7   6   7       31.00       26.88      1.27 o 
  -6   6   7       40.39       39.09      1.61 o 
  -5   6   7       24.80       25.05      1.44 o 
  -4   6   7      323.34      317.97      4.17 o 
  -3   6   7      138.82      138.06      2.66 o 
  -2   6   7        1.48        1.14      0.65 o 
  -1   6   7      318.13      284.03      3.41 o 
   0   6   7      530.49      486.64      4.39 o 
   1   6   7        2.52        3.91      0.71 o 
   2   6   7       25.78       31.25      1.33 o 
   3   6   7      125.74      121.69      2.58 o 
   4   6   7        1.48        0.26      0.87 o 
   5   6   7      165.84      176.00      3.23 o 
   6   6   7       24.72       26.61      1.30 o 
   7   6   7       18.09       12.84      0.84 o 
  -8   7   7        2.28        3.24      0.43 o 
  -7   7   7        0.05        0.32      0.61 o 
  -6   7   7       14.88       13.95      1.19 o 
  -5   7   7       16.04       16.75      1.19 o 
  -4   7   7       74.28       85.66      2.30 o 
  -3   7   7        1.30        3.38      0.92 o 
  -2   7   7       31.01       23.16      1.36 o 
  -1   7   7      172.04      172.41      2.88 o 
   0   7   7       57.55       48.10      1.68 o 
   1   7   7       88.25       87.93      2.14 o 
   2   7   7      545.82      558.26      5.40 o 
   3   7   7       11.22       17.47      1.15 o 
   4   7   7       30.43       32.58      1.55 o 
   5   7   7        0.70        0.38      0.88 o 
   6   7   7        1.98        5.17      0.74 o 
   7   7   7        0.01       -0.28      0.47 o 
  -7   8   7        0.52       -0.32      0.58 o 
  -6   8   7       12.84       11.58      0.97 o 
  -5   8   7       46.61       54.78      1.80 o 
  -4   8   7      230.83      231.49      3.65 o 
  -3   8   7       48.50       61.37      1.96 o 
  -2   8   7       65.64       65.45      2.05 o 
  -1   8   7     2075.22     2028.26     53.16 o 
   0   8   7        3.40        1.31      0.91 o 
   1   8   7      295.29      293.72      4.02 o 
   2   8   7       30.55       32.78      1.59 o 
   3   8   7       11.64       12.92      1.21 o 
   4   8   7       29.99       29.81      1.44 o 
   5   8   7       50.24       52.79      1.65 o 
   6   8   7        2.15        1.53      0.65 o 
  -7   9   7       12.72       10.90      0.61 o 
  -6   9   7       73.46       70.25      1.64 o 
  -5   9   7       63.23       62.83      1.86 o 
  -4   9   7      123.04      114.89      2.60 o 
  -3   9   7      120.64      120.87      2.75 o 
  -2   9   7      426.63      429.53      4.96 o 
  -1   9   7      135.36      135.26      2.85 o 
   0   9   7      373.32      404.88      4.76 o 
   1   9   7        1.63        6.04      0.92 o 
   2   9   7      500.46      527.69      5.41 o 
   3   9   7      338.18      381.24      4.55 o 
   4   9   7       84.13       91.90      2.20 o 
   5   9   7       14.60       16.46      0.99 o 
   6   9   7        1.94        2.24      0.43 o 
  -6  10   7        5.90        7.07      0.57 o 
  -5  10   7      136.57      139.49      2.25 o 
  -4  10   7       81.24       76.82      1.97 o 
  -3  10   7       24.84       29.73      1.46 o 
  -2  10   7       89.63       88.45      2.29 o 
  -1  10   7      329.43      378.09      4.55 o 
   0  10   7       19.00       23.40      1.33 o 
   1  10   7        6.41        8.72      0.98 o 
   2  10   7        4.42        4.55      0.78 o 
   3  10   7        0.75        0.85      0.73 o 
   4  10   7       26.73       31.41      1.20 o 
   5  10   7        1.26        1.02      0.49 o 
  -5  11   7       20.47       19.44      0.78 o 
  -4  11   7       19.51       20.24      1.06 o 
  -3  11   7       20.38       22.81      1.14 o 
  -2  11   7       29.24       27.86      1.33 o 
  -1  11   7        0.19        0.39      0.70 o 
   0  11   7      115.22      129.47      2.53 o 
   1  11   7       41.21       44.87      1.55 o 
   2  11   7       53.94       62.14      1.73 o 
   3  11   7       66.01       70.19      1.65 o 
   4  11   7       24.85       23.23      0.89 o 
  -4  12   7       73.89       79.22      1.30 o 
  -3  12   7       36.75       38.95      1.17 o 
  -2  12   7       17.91       17.29      0.94 o 
  -1  12   7        8.59       11.26      0.85 o 
   0  12   7       59.92       71.12      1.66 o 
   1  12   7       51.21       56.39      1.44 o 
   2  12   7       24.25       28.21      1.05 o 
   3  12   7        2.19        3.22      0.47 o 
  -2  13   7        0.08       -0.25      0.39 o 
  -1  13   7        0.63        0.44      0.42 o 
   0  13   7       15.98       14.74      0.70 o 
   1  13   7        3.60        2.24      0.46 o 
   2  13   7       23.85       15.00      0.57 o 
  -8   0   8       10.09        7.63      0.81 o 
  -6   0   8      555.09      624.81      5.99 o 
  -4   0   8        7.04       13.61      0.96 o 
  -2   0   8       93.33       92.22      1.63 o 
   0   0   8      818.43      764.07     22.53 o 
   2   0   8     1025.34     1018.83     29.88 o 
   4   0   8       10.10       12.06      1.08 o 
   6   0   8        3.44        4.54      0.90 o 
   8   0   8        3.99        0.88      0.53 o 
  -9   1   8       12.54        8.14      0.60 o 
  -8   1   8        1.10        1.63      0.70 o 
  -7   1   8        0.68        0.44      0.77 o 
  -6   1   8       76.77       85.25      2.35 o 
  -5   1   8        0.98        3.73      0.84 o 
  -4   1   8       17.24       17.97      1.05 o 
  -3   1   8      320.32      381.87      3.60 o 
  -2   1   8     1194.77     1188.90     29.62 o 
  -1   1   8       17.37       34.97      1.00 o 
   0   1   8        2.07        1.80      0.47 o 
   1   1   8      130.28      124.32      1.88 o 
   2   1   8      122.15      108.88      1.95 o 
   3   1   8      451.14      528.30      4.59 o 
   4   1   8        0.87        0.45      0.74 o 
   5   1   8       12.54       16.06      1.24 o 
   6   1   8       52.46       48.27      1.86 o 
   7   1   8        2.72        2.60      0.79 o 
   8   1   8       16.14        9.65      0.72 o 
  -9   2   8        0.24        0.20      0.40 o 
  -8   2   8       24.91       22.68      1.19 o 
  -7   2   8       43.15       44.56      1.76 o 
  -6   2   8       34.09       41.57      1.77 o 
  -5   2   8       79.55       81.02      2.18 o 
  -4   2   8       11.04       11.98      0.99 o 
  -3   2   8       10.30        9.18      0.87 o 
  -2   2   8       13.25       12.81      0.82 o 
  -1   2   8      259.05      265.24      2.70 o 
   0   2   8      299.58      316.40      2.95 o 
   1   2   8      185.29      149.12      2.11 o 
   2   2   8        4.22        3.24      0.60 o 
   3   2   8      634.46      648.32      5.16 o 
   4   2   8       50.06       44.09      1.63 o 
   5   2   8       56.64       62.64      2.01 o 
   6   2   8        4.96        7.84      0.94 o 
   7   2   8      144.36      148.59      2.66 o 
   8   2   8        5.28        2.61      0.55 o 
  -9   3   8        1.49        1.25      0.39 o 
  -8   3   8        0.41        0.13      0.71 o 
  -7   3   8        3.27        5.13      0.83 o 
  -6   3   8       25.53       24.94      1.43 o 
  -5   3   8      963.05      978.39      7.35 o 
  -4   3   8      250.19      259.78      3.48 o 
  -3   3   8      924.91      910.65      5.89 o 
  -2   3   8       14.26       39.52      1.24 o 
  -1   3   8      413.02      396.12      3.44 o 
   0   3   8     1235.19     1292.95     32.00 o 
   1   3   8     1009.35      895.39      5.31 o 
   2   3   8        0.12        2.53      0.64 o 
   3   3   8       14.91       10.91      0.91 o 
   4   3   8        2.10        1.87      0.81 o 
   5   3   8       20.20       21.86      1.45 o 
   6   3   8       26.57       27.54      1.54 o 
   7   3   8       65.10       57.89      1.71 o 
   8   3   8       16.45        9.32      0.64 o 
  -8   4   8       68.18       68.51      1.62 o 
  -7   4   8        0.03       -0.40      0.78 o 
  -6   4   8      164.77      168.04      3.20 o 
  -5   4   8      179.15      187.15      3.35 o 
  -4   4   8      177.35      184.45      3.04 o 
  -3   4   8      102.79      128.33      2.43 o 
  -2   4   8      582.43      593.40      4.67 o 
  -1   4   8        5.70        6.42      0.66 o 
   0   4   8       68.58       69.88      1.58 o 
   1   4   8     1661.75     1638.81     39.45 o 
   2   4   8      511.94      482.97      4.44 o 
   3   4   8       80.78       79.59      2.06 o 
   4   4   8      178.34      181.59      3.21 o 
   5   4   8      127.18      134.35      2.88 o 
   6   4   8       64.44       78.37      2.18 o 
   7   4   8       27.90       25.01      1.18 o 
   8   4   8        5.93        2.67      0.42 o 
  -8   5   8       10.71       11.19      0.74 o 
  -7   5   8        3.42        2.87      0.81 o 
  -6   5   8        6.12        5.99      1.03 o 
  -5   5   8       50.79       50.33      1.88 o 
  -4   5   8       74.40       85.54      2.19 o 
  -3   5   8       73.21       95.15      2.17 o 
  -2   5   8       89.46       76.93      1.85 o 
  -1   5   8       19.41       24.49      1.10 o 
   0   5   8      387.86      340.24      3.62 o 
   1   5   8        5.49        6.08      1.18 o 
   2   5   8        0.06       -1.15      1.15 o 
   3   5   8       70.08       72.45      2.00 o 
   4   5   8        2.00        5.63      1.01 o 
   5   5   8       12.05       13.88      1.24 o 
   6   5   8       16.80       15.39      1.16 o 
   7   5   8        1.24        2.15      0.57 o 
  -8   6   8       12.05       10.42      0.64 o 
  -7   6   8      104.07       99.55      2.12 o 
  -6   6   8       10.00       15.02      1.14 o 
  -5   6   8       24.05       27.31      1.48 o 
  -4   6   8       19.53       19.96      1.36 o 
  -3   6   8       87.63       97.73      2.34 o 
  -2   6   8       60.47       70.08      1.91 o 
  -1   6   8       29.97       34.67      1.37 o 
   0   6   8        2.97        6.27      0.74 o 
   1   6   8      772.39      768.77      5.92 o 
   2   6   8       10.42        7.16      0.92 o 
   3   6   8       48.22       53.53      1.87 o 
   4   6   8       93.21       97.87      2.48 o 
   5   6   8      143.34      161.84      3.02 o 
   6   6   8       18.03       17.64      1.09 o 
   7   6   8        5.09        4.63      0.60 o 
  -7   7   8       11.51       13.22      0.89 o 
  -6   7   8       21.68       21.61      1.27 o 
  -5   7   8        3.16        2.56      0.97 o 
  -4   7   8      311.39      301.74      4.21 o 
  -3   7   8     1573.81     1616.43      9.42 o 
  -2   7   8       86.59       92.98      2.35 o 
  -1   7   8        7.53       12.81      1.08 o 
   0   7   8      703.57      712.67      5.93 o 
   1   7   8      322.08      334.57      4.17 o 
   2   7   8        0.40        3.05      0.85 o 
   3   7   8      196.52      196.86      3.41 o 
   4   7   8        0.43        0.56      0.83 o 
   5   7   8       15.82       19.60      1.17 o 
   6   7   8        0.87        0.00      0.62 o 
   7   7   8        9.01        4.26      0.48 o 
  -7   8   8       28.38       28.82      0.94 o 
  -6   8   8        4.03        3.19      0.72 o 
  -5   8   8        0.32        0.31      0.84 o 
  -4   8   8        0.36        0.30      0.91 o 
  -3   8   8       31.63       29.54      1.58 o 
  -2   8   8        0.02        1.39      1.00 o 
  -1   8   8       45.60       55.60      1.91 o 
   0   8   8      529.12      511.69      5.28 o 
   1   8   8      175.87      169.23      3.11 o 
   2   8   8        3.52        5.56      0.93 o 
   3   8   8      150.59      157.22      3.04 o 
   4   8   8        0.57        2.73      0.81 o 
   5   8   8       27.80       30.13      1.24 o 
   6   8   8       20.34       17.74      0.83 o 
  -6   9   8       10.49       10.75      0.77 o 
  -5   9   8       93.73       96.79      2.09 o 
  -4   9   8      154.21      157.87      2.89 o 
  -3   9   8       19.25       22.74      1.35 o 
  -2   9   8      202.47      206.11      3.43 o 
  -1   9   8       52.01       56.01      1.98 o 
   0   9   8      475.35      505.54      5.32 o 
   1   9   8        0.02        0.82      0.92 o 
   2   9   8       22.57       16.08      1.22 o 
   3   9   8        0.58        0.56      0.77 o 
   4   9   8        5.36        6.38      0.85 o 
   5   9   8        2.22        5.30      0.63 o 
   6   9   8        2.75        0.73      0.36 o 
  -6  10   8        0.70        1.56      0.43 o 
  -5  10   8       23.70       22.58      1.04 o 
  -4  10   8       94.52      102.95      2.13 o 
  -3  10   8       40.57       44.92      1.63 o 
  -2  10   8      248.78      260.75      3.72 o 
  -1  10   8        1.04        2.72      0.83 o 
   0  10   8       17.21       18.73      1.16 o 
   1  10   8        7.73        6.56      0.96 o 
   2  10   8      103.67      121.61      2.49 o 
   3  10   8       21.36       21.80      1.11 o 
   4  10   8        9.87       11.90      0.80 o 
   5  10   8       15.79        9.76      0.59 o 
  -5  11   8       82.05       70.16      1.23 o 
  -4  11   8        0.74        0.00      0.57 o 
  -3  11   8       86.36       99.99      2.02 o 
  -2  11   8       64.44       69.01      1.78 o 
  -1  11   8       77.82       85.55      2.03 o 
   0  11   8       13.84       15.04      1.11 o 
   1  11   8       14.72       17.95      1.04 o 
   2  11   8        9.09       10.14      0.87 o 
   3  11   8        0.00        0.17      0.57 o 
   4  11   8       20.41       14.04      0.69 o 
  -4  12   8        0.66        0.13      0.39 o 
  -3  12   8       29.35       31.02      0.97 o 
  -2  12   8        7.37        6.99      0.70 o 
  -1  12   8       21.28       21.51      0.99 o 
   0  12   8        4.71        6.05      0.62 o 
   1  12   8       54.38       51.87      1.33 o 
   2  12   8        4.92        4.99      0.56 o 
   3  12   8       51.74       36.20      0.87 o 
  -1  13   8        5.74        4.33      0.45 o 
   0  13   8      102.80       87.05      1.27 o 
   1  13   8        1.47        0.87      0.37 o 
  -9   0   9        0.65        0.33      0.37 o 
  -7   0   9       36.61       35.16      1.60 o 
  -5   0   9      113.78      121.68      2.61 o 
  -3   0   9      334.47      318.65      3.50 o 
  -1   0   9     1020.37      951.42     27.61 o 
   1   0   9      105.47      130.16      2.08 o 
   3   0   9       22.75       28.19      1.29 o 
   5   0   9       89.89       98.18      2.48 o 
   7   0   9        2.19        1.80      0.67 o 
  -9   1   9        3.63        2.31      0.40 o 
  -8   1   9        2.10        3.20      0.65 o 
  -7   1   9        1.12        2.81      0.74 o 
  -6   1   9       60.92       62.84      2.14 o 
  -5   1   9      112.75      130.92      2.75 o 
  -4   1   9       67.14       62.15      1.74 o 
  -3   1   9       66.75       74.07      1.79 o 
  -2   1   9       19.84       20.46      0.99 o 
  -1   1   9       30.19       34.96      1.10 o 
   0   1   9      384.02      419.22      3.57 o 
   1   1   9      868.38      895.40      5.38 o 
   2   1   9      109.10      112.15      2.11 o 
   3   1   9       61.69       64.85      1.78 o 
   4   1   9       15.66       15.74      1.06 o 
   5   1   9      426.52      459.68      5.22 o 
   6   1   9        0.59        1.11      0.97 o 
   7   1   9        5.98        4.64      0.75 o 
   8   1   9        4.96        2.33      0.45 o 
  -9   2   9        3.20        1.42      0.37 o 
  -8   2   9       22.69       20.40      1.06 o 
  -7   2   9       15.59       15.65      1.14 o 
  -6   2   9      105.54      108.92      2.65 o 
  -5   2   9      343.26      374.04      4.52 o 
  -4   2   9       19.84       27.43      1.31 o 
  -3   2   9       13.80       16.61      0.97 o 
  -2   2   9     1588.87     1530.98     37.62 o 
  -1   2   9      977.63     1025.50      5.71 o 
   0   2   9      214.37      178.40      2.41 o 
   1   2   9      217.86      221.93      2.80 o 
   2   2   9       27.63       29.89      1.23 o 
   3   2   9        2.94        3.21      0.78 o 
   4   2   9       18.19       24.13      1.36 o 
   5   2   9        8.17        8.10      1.07 o 
   6   2   9      345.05      370.56      4.45 o 
   7   2   9       30.17       23.64      1.19 o 
   8   2   9        2.08        1.81      0.40 o 
  -8   3   9      106.16       90.95      1.88 o 
  -7   3   9        7.57        7.86      0.99 o 
  -6   3   9       45.71       53.10      1.95 o 
  -5   3   9       49.85       44.27      1.92 o 
  -4   3   9        0.26        3.18      0.84 o 
  -3   3   9       32.82       30.89      1.29 o 
  -2   3   9        3.79        7.71      0.75 o 
  -1   3   9       41.83       51.34      1.41 o 
   0   3   9      233.28      220.15      2.78 o 
   1   3   9        3.76        4.70      0.65 o 
   2   3   9       32.97       30.47      1.26 o 
   3   3   9       21.82       31.47      1.36 o 
   4   3   9      498.20      526.88      5.37 o 
   5   3   9        0.75        2.70      0.88 o 
   6   3   9      103.96      101.49      2.37 o 
   7   3   9       10.08        8.19      0.92 o 
  -8   4   9        0.32        1.13      0.57 o 
  -7   4   9       98.18       85.61      2.11 o 
  -6   4   9       22.24       23.44      1.36 o 
  -5   4   9      307.62      326.50      4.37 o 
  -4   4   9      107.08      109.35      2.50 o 
  -3   4   9      396.77      473.33      4.69 o 
  -2   4   9      162.23      188.68      2.86 o 
  -1   4   9      420.62      378.54      3.81 o 
   0   4   9       62.54       67.47      1.72 o 
   1   4   9      143.05      142.72      2.46 o 
   2   4   9      181.12      200.52      3.07 o 
   3   4   9       74.82       82.64      2.18 o 
   4   4   9       17.54       18.49      1.32 o 
   5   4   9        9.80       11.52      1.22 o 
   6   4   9       11.24       11.29      1.06 o 
   7   4   9       14.39       10.42      0.78 o 
  -8   5   9        0.27        0.50      0.50 o 
  -7   5   9       33.33       28.48      1.38 o 
  -6   5   9      297.44      295.86      4.03 o 
  -5   5   9       67.85       68.21      2.17 o 
  -4   5   9      142.26      153.23      2.96 o 
  -3   5   9      116.65      141.61      2.74 o 
  -2   5   9        0.38        0.00      0.70 o 
  -1   5   9      170.23      169.50      2.74 o 
   0   5   9       42.62       45.46      1.49 o 
   1   5   9      928.99      952.30      6.54 o 
   2   5   9      194.62      225.69      3.41 o 
   3   5   9      256.24      251.68      3.75 o 
   4   5   9      146.92      164.27      3.15 o 
   5   5   9      335.64      372.63      4.54 o 
   6   5   9       45.09       48.36      1.54 o 
   7   5   9        5.74        4.46      0.57 o 
  -8   6   9        8.70        6.56      0.52 o 
  -7   6   9       11.00        9.46      0.86 o 
  -6   6   9       18.01       16.65      1.19 o 
  -5   6   9      123.43      121.51      2.76 o 
  -4   6   9        8.93        8.55      1.22 o 
  -3   6   9       85.29       91.18      2.40 o 
  -2   6   9      608.71      583.68      5.42 o 
  -1   6   9      587.59      548.68      5.14 o 
   0   6   9      382.13      398.44      4.39 o 
   1   6   9        5.06        8.26      0.97 o 
   2   6   9        1.08        0.70      0.71 o 
   3   6   9       14.30       13.61      1.15 o 
   4   6   9       11.78       18.11      1.30 o 
   5   6   9        3.97        3.60      0.88 o 
   6   6   9       21.36       19.88      1.03 o 
   7   6   9        2.27        0.94      0.42 o 
  -7   7   9        0.27        0.15      0.55 o 
  -6   7   9       76.03       80.49      1.99 o 
  -5   7   9        1.57        3.06      0.85 o 
  -4   7   9       24.97       22.93      1.51 o 
  -3   7   9       97.09       98.04      2.49 o 
  -2   7   9        0.16       -0.56      0.87 o 
  -1   7   9        0.45        2.70      0.90 o 
   0   7   9      327.39      318.56      4.10 o 
   1   7   9        7.24        4.92      0.91 o 
   2   7   9       25.58       27.67      1.46 o 
   3   7   9        4.19        3.46      0.96 o 
   4   7   9       25.42       37.00      1.55 o 
   5   7   9       20.63       17.09      1.14 o 
   6   7   9        7.51        4.45      0.61 o 
  -7   8   9        0.06       -0.14      0.42 o 
  -6   8   9       44.63       38.86      1.32 o 
  -5   8   9        0.88        0.62      0.77 o 
  -4   8   9       58.19       57.95      1.86 o 
  -3   8   9      233.02      245.57      3.78 o 
  -2   8   9       38.17       44.84      1.75 o 
  -1   8   9        9.59       11.50      1.05 o 
   0   8   9        5.23        3.44      0.84 o 
   1   8   9        8.15        8.93      1.03 o 
   2   8   9        3.61        5.03      0.88 o 
   3   8   9       21.39       22.68      1.34 o 
   4   8   9        0.07        1.06      0.75 o 
   5   8   9       19.43       22.74      1.11 o 
   6   8   9       11.64        5.26      0.53 o 
  -6   9   9        6.92        3.89      0.59 o 
  -5   9   9        1.33        1.17      0.65 o 
  -4   9   9       21.76       24.05      1.23 o 
  -3   9   9       51.48       60.20      1.90 o 
  -2   9   9       29.33       34.51      1.54 o 
  -1   9   9        0.41        1.15      0.76 o 
   0   9   9       76.70       73.79      2.10 o 
   1   9   9      151.89      169.50      3.09 o 
   2   9   9       57.87       63.48      1.92 o 
   3   9   9       93.34      101.63      2.25 o 
   4   9   9        0.57        1.10      0.64 o 
   5   9   9       28.61       23.46      0.90 o 
  -5  10   9       32.57       35.03      1.09 o 
  -4  10   9        6.56        5.91      0.85 o 
  -3  10   9      148.72      171.35      2.81 o 
  -2  10   9       20.26       24.77      1.32 o 
  -1  10   9       24.82       32.52      1.38 o 
   0  10   9       36.51       45.00      1.55 o 
   1  10   9       55.11       67.84      1.89 o 
   2  10   9       15.33       19.34      1.12 o 
   3  10   9       11.77       16.80      0.99 o 
   4  10   9       31.57       37.25      1.14 o 
  -4  11   9       56.28       50.04      1.18 o 
  -3  11   9       32.06       30.72      1.15 o 
  -2  11   9        1.00        2.53      0.67 o 
  -1  11   9       91.37       87.49      1.91 o 
   0  11   9       27.78       31.88      1.27 o 
   1  11   9       42.14       51.45      1.50 o 
   2  11   9       40.63       43.52      1.32 o 
   3  11   9        2.87        3.39      0.55 o 
  -3  12   9       10.87       11.71      0.61 o 
  -2  12   9      163.87      175.12      2.08 o 
  -1  12   9        9.75       11.16      0.69 o 
   0  12   9       34.07       42.55      1.15 o 
   1  12   9        0.11        0.91      0.44 o 
   2  12   9        1.17        0.81      0.39 o 
  -8   0  10      163.68      132.94      2.19 o 
  -6   0  10       70.56       77.45      2.21 o 
  -4   0  10      875.67      917.25      6.76 o 
  -2   0  10      312.36      337.11      3.59 o 
   0   0  10      567.83      558.10      4.43 o 
   2   0  10       10.60        9.79      0.89 o 
   4   0  10       20.79       22.26      1.47 o 
   6   0  10       82.06       92.48      2.24 o 
  -8   1  10        3.70        3.72      0.70 o 
  -7   1  10        0.17        0.31      0.76 o 
  -6   1  10        3.51        3.56      0.92 o 
  -5   1  10        9.25        9.28      1.03 o 
  -4   1  10      241.01      253.21      3.59 o 
  -3   1  10      184.57      178.55      2.83 o 
  -2   1  10      131.74      106.67      2.07 o 
  -1   1  10       19.29       21.80      1.00 o 
   0   1  10       28.66       18.35      0.95 o 
   1   1  10       37.35       23.56      1.07 o 
   2   1  10      471.26      471.52      4.53 o 
   3   1  10       69.47       80.87      2.11 o 
   4   1  10      554.61      582.92      5.69 o 
   5   1  10      385.25      402.78      4.84 o 
   6   1  10        0.22       -0.53      0.80 o 
   7   1  10       10.33        7.76      0.74 o 
  -8   2  10        8.45        6.13      0.75 o 
  -7   2  10       23.06       25.55      1.28 o 
  -6   2  10        7.24        4.83      0.93 o 
  -5   2  10       86.91       97.49      2.45 o 
  -4   2  10       14.56       18.18      1.19 o 
  -3   2  10       30.94       27.59      1.32 o 
  -2   2  10        0.92        2.19      0.65 o 
  -1   2  10       15.69       13.47      0.88 o 
   0   2  10        0.05       -0.57      0.59 o 
   1   2  10      194.81      186.74      2.76 o 
   2   2  10      179.87      172.44      2.84 o 
   3   2  10      201.82      211.75      3.33 o 
   4   2  10       14.96       20.16      1.32 o 
   5   2  10      238.08      271.72      3.97 o 
   6   2  10       20.33       19.90      1.23 o 
   7   2  10       51.27       34.55      1.17 o 
  -8   3  10        1.24        0.13      0.65 o 
  -7   3  10      121.80      110.48      2.37 o 
  -6   3  10        0.03        1.09      0.75 o 
  -5   3  10      177.19      190.91      3.33 o 
  -4   3  10       61.33       60.50      2.00 o 
  -3   3  10      302.75      299.92      3.79 o 
  -2   3  10      248.57      227.70      3.15 o 
  -1   3  10     1364.53     1303.95     36.96 o 
   0   3  10      379.43      395.28      4.00 o 
   1   3  10      266.34      270.34      3.41 o 
   2   3  10       42.59       43.96      1.57 o 
   3   3  10       61.06       67.65      2.08 o 
   4   3  10        0.80        0.94      1.03 o 
   5   3  10        0.05       -0.60      0.89 o 
   6   3  10       38.05       40.13      1.52 o 
   7   3  10       16.13       10.64      0.75 o 
  -8   4  10       92.75       76.24      1.46 o 
  -7   4  10       64.32       55.12      1.72 o 
  -6   4  10       18.33       17.41      1.33 o 
  -5   4  10       50.26       50.13      1.86 o 
  -4   4  10        3.84        4.57      0.92 o 
  -3   4  10        9.80        9.22      1.03 o 
  -2   4  10        4.05        6.27      0.86 o 
  -1   4  10       80.45       79.81      1.97 o 
   0   4  10      173.04      192.56      2.93 o 
   1   4  10      134.93      139.32      2.57 o 
   2   4  10      315.88      320.05      4.06 o 
   3   4  10      258.85      256.40      3.79 o 
   4   4  10      184.06      228.27      3.64 o 
   5   4  10       70.01       74.51      2.15 o 
   6   4  10       20.29       23.83      1.19 o 
   7   4  10        0.09        0.04      0.49 o 
  -8   5  10        0.36        0.26      0.43 o 
  -7   5  10       52.40       45.02      1.51 o 
  -6   5  10        0.31        0.85      0.81 o 
  -5   5  10       14.88       13.61      1.24 o 
  -4   5  10      162.63      158.49      3.10 o 
  -3   5  10       26.61       27.93      1.48 o 
  -2   5  10      275.94      280.00      3.76 o 
  -1   5  10        7.68       10.26      0.95 o 
   0   5  10        5.98        3.41      0.76 o 
   1   5  10       75.51       83.86      2.15 o 
   2   5  10       84.79       81.53      2.20 o 
   3   5  10        2.33        1.57      0.89 o 
   4   5  10      145.48      140.79      2.96 o 
   5   5  10       14.78       14.18      1.15 o 
   6   5  10        0.14        0.29      0.60 o 
   7   5  10        7.70        3.73      0.46 o 
  -7   6  10       28.27       21.22      1.02 o 
  -6   6  10       15.49       15.59      1.10 o 
  -5   6  10      421.09      435.10      4.92 o 
  -4   6  10       24.52       28.19      1.52 o 
  -3   6  10        4.83        5.20      0.96 o 
  -2   6  10       29.19       27.96      1.50 o 
  -1   6  10      100.30      101.89      2.39 o 
   0   6  10       96.32       84.09      2.18 o 
   1   6  10       58.59       60.62      1.88 o 
   2   6  10      102.17      106.14      2.56 o 
   3   6  10      236.19      278.09      4.00 o 
   4   6  10        8.47        6.92      0.96 o 
   5   6  10       34.63       43.29      1.55 o 
   6   6  10        1.00        1.16      0.53 o 
  -7   7  10        3.06        2.08      0.52 o 
  -6   7  10       23.92       20.20      1.13 o 
  -5   7  10      185.85      176.73      3.05 o 
  -4   7  10        0.01        0.15      0.82 o 
  -3   7  10       34.15       38.20      1.63 o 
  -2   7  10      320.97      317.98      4.26 o 
  -1   7  10      536.05      569.33      5.59 o 
   0   7  10       84.84       86.19      2.26 o 
   1   7  10        3.97        5.92      0.88 o 
   2   7  10        0.06        2.04      0.74 o 
   3   7  10       14.50       18.00      1.29 o 
   4   7  10       65.96       75.23      2.00 o 
   5   7  10        4.19        3.59      0.67 o 
   6   7  10        4.06        2.60      0.49 o 
  -6   8  10       11.27       11.72      0.75 o 
  -5   8  10       30.40       30.38      1.29 o 
  -4   8  10        0.41        1.07      0.75 o 
  -3   8  10        1.48        3.76      0.89 o 
  -2   8  10       14.03       11.58      1.11 o 
  -1   8  10        0.09        1.07      0.81 o 
   0   8  10       12.29       12.17      0.95 o 
   1   8  10       97.30      101.21      2.44 o 
   2   8  10       29.01       28.90      1.50 o 
   3   8  10       81.44       87.68      2.18 o 
   4   8  10       55.00       64.49      1.74 o 
   5   8  10       36.69       29.76      1.06 o 
  -6   9  10        1.59        1.00      0.45 o 
  -5   9  10        2.97        3.07      0.62 o 
  -4   9  10        1.27        2.92      0.70 o 
  -3   9  10       58.30       66.00      1.92 o 
  -2   9  10      105.35      118.65      2.52 o 
  -1   9  10       15.12       15.97      1.05 o 
   0   9  10       40.42       48.50      1.74 o 
   1   9  10       15.67       15.40      1.08 o 
   2   9  10       15.31       26.71      1.30 o 
   3   9  10        3.82        6.82      0.83 o 
   4   9  10        1.17        2.29      0.67 o 
   5   9  10       32.95       19.56      0.73 o 
  -5  10  10       25.15       25.17      0.87 o 
  -4  10  10       20.00       16.09      0.86 o 
  -3  10  10       15.05       15.50      1.05 o 
  -2  10  10       12.29       13.29      1.01 o 
  -1  10  10        0.56        0.45      0.62 o 
   0  10  10       36.02       38.62      1.42 o 
   1  10  10        0.06       -0.23      0.61 o 
   2  10  10       72.24       84.47      1.89 o 
   3  10  10       71.87       82.73      1.68 o 
   4  10  10       15.03       10.93      0.64 o 
  -4  11  10       36.20       27.87      0.82 o 
  -3  11  10       70.40       77.00      1.49 o 
  -2  11  10        9.86       13.86      0.85 o 
  -1  11  10        6.96        8.96      0.75 o 
   0  11  10        0.40       -0.62      0.62 o 
   1  11  10       88.48      105.97      1.87 o 
   2  11  10       15.93       17.99      0.82 o 
   3  11  10        3.19        2.41      0.43 o 
  -2  12  10        0.01       -0.24      0.42 o 
  -1  12  10       41.24       38.81      0.98 o 
   0  12  10        0.86        1.54      0.40 o 
   1  12  10       12.87        9.28      0.53 o 
  -7   0  11        0.45        1.84      0.68 o 
  -5   0  11       59.75       57.05      1.93 o 
  -3   0  11      173.69      177.67      2.99 o 
  -1   0  11      287.11      280.88      3.42 o 
   1   0  11      234.29      271.93      3.48 o 
   3   0  11     1717.49     1888.79     51.78 o 
   5   0  11       17.19       24.19      1.45 o 
   7   0  11       13.28        7.14      0.63 o 
  -8   1  11        3.41        3.57      0.59 o 
  -7   1  11       80.36       68.05      1.91 o 
  -6   1  11       23.74       25.82      1.36 o 
  -5   1  11       22.63       24.63      1.39 o 
  -4   1  11      136.91      133.99      2.77 o 
  -3   1  11       73.30       75.76      1.99 o 
  -2   1  11      138.63      149.12      2.58 o 
  -1   1  11        0.73       -0.35      0.64 o 
   0   1  11       12.64       12.44      0.95 o 
   1   1  11      196.24      202.38      3.04 o 
   2   1  11        1.58        1.93      0.80 o 
   3   1  11      160.25      174.02      3.17 o 
   4   1  11       51.34       63.82      2.11 o 
   5   1  11        5.41        7.09      0.98 o 
   6   1  11       63.31       60.12      1.74 o 
   7   1  11       17.64        9.91      0.71 o 
  -8   2  11        0.46        0.33      0.46 o 
  -7   2  11        2.57        4.09      0.74 o 
  -6   2  11        2.16        2.07      0.81 o 
  -5   2  11       27.42       25.43      1.40 o 
  -4   2  11      227.30      212.15      3.44 o 
  -3   2  11       58.91       69.00      1.95 o 
  -2   2  11      562.64      549.47      5.01 o 
  -1   2  11      529.40      543.64      4.85 o 
   0   2  11      183.73      176.46      2.80 o 
   1   2  11        3.82        5.27      0.83 o 
   2   2  11      204.11      209.42      3.32 o 
   3   2  11      139.54      158.70      3.03 o 
   4   2  11      420.89      481.93      5.22 o 
   5   2  11      135.67      147.74      2.83 o 
   6   2  11        0.91        1.47      0.69 o 
   7   2  11        3.96        2.73      0.51 o 
  -8   3  11        0.91        1.68      0.45 o 
  -7   3  11        0.43       -0.64      0.70 o 
  -6   3  11       19.18       18.94      1.20 o 
  -5   3  11       24.91       28.32      1.45 o 
  -4   3  11        3.60        6.04      0.84 o 
  -3   3  11        0.04        1.19      0.69 o 
  -2   3  11        7.30       12.59      1.00 o 
  -1   3  11        2.75        0.55      0.80 o 
   0   3  11      104.23      116.18      2.38 o 
   1   3  11       33.81       40.43      1.55 o 
   2   3  11      414.81      405.84      4.64 o 
   3   3  11        5.38        6.37      0.97 o 
   4   3  11       26.01       32.69      1.57 o 
   5   3  11        2.67        4.44      0.87 o 
   6   3  11      109.56      102.19      2.04 o 
   7   3  11        9.91        5.11      0.52 o 
  -8   4  11        1.81        1.34      0.47 o 
  -7   4  11       28.03       23.88      1.13 o 
  -6   4  11       19.18       15.55      1.12 o 
  -5   4  11       39.81       43.96      1.80 o 
  -4   4  11        5.92        6.14      0.94 o 
  -3   4  11      158.41      148.03      2.92 o 
  -2   4  11       52.69       39.76      1.56 o 
  -1   4  11      310.65      313.85      3.95 o 
   0   4  11      181.38      183.70      3.05 o 
   1   4  11      236.59      247.87      3.60 o 
   2   4  11       20.22       15.08      1.17 o 
   3   4  11      115.13      122.60      2.75 o 
   4   4  11      193.24      194.70      3.37 o 
   5   4  11       28.29       26.25      1.36 o 
   6   4  11       18.49       15.58      0.98 o 
   7   4  11        3.39        1.38      0.40 o 
  -7   5  11      112.49      101.61      1.92 o 
  -6   5  11       31.32       30.01      1.34 o 
  -5   5  11      106.00      103.01      2.46 o 
  -4   5  11       47.55       44.57      1.74 o 
  -3   5  11       84.59       85.79      2.30 o 
  -2   5  11       47.35       45.31      1.81 o 
  -1   5  11      102.93      116.62      2.54 o 
   0   5  11       13.42       17.69      1.21 o 
   1   5  11      127.72      114.97      2.53 o 
   2   5  11      163.74      166.40      3.14 o 
   3   5  11      391.38      447.18      5.07 o 
   4   5  11       49.15       60.07      1.94 o 
   5   5  11       13.22       20.15      1.16 o 
   6   5  11       13.39       12.39      0.78 o 
  -7   6  11        2.57        2.50      0.57 o 
  -6   6  11        7.37        7.82      0.90 o 
  -5   6  11       14.83       15.59      1.14 o 
  -4   6  11      157.15      147.97      2.93 o 
  -3   6  11      158.39      174.82      3.19 o 
  -2   6  11      565.31      554.64      5.57 o 
  -1   6  11      221.12      218.45      3.50 o 
   0   6  11        0.61        2.99      0.78 o 
   1   6  11        3.66        1.39      0.87 o 
   2   6  11      201.00      229.89      3.70 o 
   3   6  11      237.26      236.71      3.64 o 
   4   6  11       41.19       41.65      1.59 o 
   5   6  11        7.76        6.28      0.84 o 
   6   6  11        0.01       -0.10      0.44 o 
  -7   7  11        0.10        0.43      0.35 o 
  -6   7  11        3.43        4.41      0.73 o 
  -5   7  11       11.88       11.30      0.96 o 
  -4   7  11        4.79        6.54      0.91 o 
  -3   7  11        8.73        8.69      1.06 o 
  -2   7  11       26.22       22.04      1.29 o 
  -1   7  11       18.88       23.63      1.35 o 
   0   7  11        0.25        0.21      0.74 o 
   1   7  11        0.47        1.43      0.81 o 
   2   7  11        7.46        8.14      1.13 o 
   3   7  11        4.34        3.78      0.79 o 
   4   7  11        0.87        1.28      0.65 o 
   5   7  11        4.80        4.16      0.64 o 
  -6   8  11        0.02       -0.45      0.46 o 
  -5   8  11        3.22        2.98      0.71 o 
  -4   8  11        0.45        0.93      0.68 o 
  -3   8  11       23.40       24.69      1.30 o 
  -2   8  11        7.46        8.37      1.00 o 
  -1   8  11        0.46        0.89      0.73 o 
   0   8  11        1.34        2.12      0.74 o 
   1   8  11       72.48       73.25      2.03 o 
   2   8  11        4.13        7.49      0.98 o 
   3   8  11        3.81        5.02      0.84 o 
   4   8  11       41.65       37.05      1.22 o 
   5   8  11        9.02        4.48      0.53 o 
  -5   9  11       54.86       59.50      1.34 o 
  -4   9  11        3.64        4.51      0.71 o 
  -3   9  11       31.79       30.33      1.30 o 
  -2   9  11       21.26       25.92      1.28 o 
  -1   9  11        3.45        2.16      0.79 o 
   0   9  11       14.40       18.94      1.18 o 
   1   9  11       50.21       57.28      1.72 o 
   2   9  11       50.17       62.70      1.72 o 
   3   9  11       96.81      112.27      2.03 o 
   4   9  11        0.18        1.10      0.42 o 
  -5  10  11       10.13        7.05      0.48 o 
  -4  10  11        0.62        1.22      0.46 o 
  -3  10  11       41.97       47.70      1.33 o 
  -2  10  11       47.35       51.61      1.46 o 
  -1  10  11       70.50       81.87      1.85 o 
   0  10  11        5.13        6.15      0.77 o 
   1  10  11       85.23      103.03      2.04 o 
   2  10  11       76.25       95.65      1.83 o 
   3  10  11       13.56       14.59      0.71 o 
  -3  11  11        4.31        2.82      0.46 o 
  -2  11  11        0.22        0.47      0.49 o 
  -1  11  11       43.89       51.97      1.29 o 
   0  11  11        9.74       10.99      0.70 o 
   1  11  11       15.90       25.06      0.89 o 
   2  11  11        1.74        0.84      0.39 o 
  -8   0  12        2.09        0.08      0.43 o 
  -6   0  12      168.48      165.24      3.03 o 
  -4   0  12      101.28      104.12      2.52 o 
  -2   0  12      584.87      610.66      5.47 o 
   0   0  12     1474.06     1496.49      8.37 o 
   2   0  12     1315.52     1428.20      8.69 o 
   4   0  12       90.14       94.81      2.40 o 
   6   0  12       69.46       53.98      1.51 o 
  -8   1  12        0.23        0.60      0.39 o 
  -7   1  12        1.04        2.10      0.63 o 
  -6   1  12        1.07        1.60      0.86 o 
  -5   1  12       32.82       31.57      1.59 o 
  -4   1  12      156.12      149.15      2.98 o 
  -3   1  12       18.14       19.22      1.29 o 
  -2   1  12       20.49       19.16      1.15 o 
  -1   1  12       43.29       37.28      1.52 o 
   0   1  12     1346.52     1331.28      7.92 o 
   1   1  12        4.77        8.43      1.03 o 
   2   1  12      907.64      987.08      7.25 o 
   3   1  12      623.59      667.26      6.12 o 
   4   1  12      231.57      271.97      4.00 o 
   5   1  12       31.37       31.68      1.43 o 
   6   1  12       96.09       80.87      1.76 o 
   7   1  12       14.76        7.29      0.47 o 
  -8   2  12        0.19       -0.40      0.40 o 
  -7   2  12       20.85       18.33      1.03 o 
  -6   2  12       10.07        8.82      0.94 o 
  -5   2  12      132.75      134.27      2.84 o 
  -4   2  12        1.03        1.18      0.79 o 
  -3   2  12       40.05       36.77      1.57 o 
  -2   2  12       76.30       80.15      2.12 o 
  -1   2  12        0.94        0.77      0.75 o 
   0   2  12       46.35       52.27      1.75 o 
   1   2  12      162.61      180.90      3.07 o 
   2   2  12       71.74       72.51      2.13 o 
   3   2  12        1.13        1.00      0.81 o 
   4   2  12       14.63       16.13      1.17 o 
   5   2  12        3.64        4.07      0.88 o 
   6   2  12       13.29        8.86      0.82 o 
  -8   3  12        0.67        0.26      0.36 o 
  -7   3  12        0.56        0.70      0.59 o 
  -6   3  12        1.13        1.15      0.70 o 
  -5   3  12       40.48       36.42      1.62 o 
  -4   3  12       73.34       70.48      2.12 o 
  -3   3  12      339.16      343.71      4.40 o 
  -2   3  12      132.49      136.82      2.71 o 
  -1   3  12      139.59      133.34      2.67 o 
   0   3  12      275.78      293.76      3.92 o 
   1   3  12      929.72      917.81      6.92 o 
   2   3  12        1.06        1.60      0.82 o 
   3   3  12        0.38       -0.94      0.94 o 
   4   3  12        4.95        5.16      0.93 o 
   5   3  12        0.01        0.85      0.67 o 
   6   3  12        1.42        0.87      0.56 o 
  -7   4  12       33.76       28.32      1.14 o 
  -6   4  12       10.77       12.30      0.99 o 
  -5   4  12        7.23        5.84      0.94 o 
  -4   4  12       73.37       71.26      2.13 o 
  -3   4  12      146.84      145.92      2.94 o 
  -2   4  12        9.69       16.37      1.19 o 
  -1   4  12       39.66       39.54      1.61 o 
   0   4  12        8.19       10.49      0.95 o 
   1   4  12       28.27       22.97      1.33 o 
   2   4  12      485.50      540.94      5.53 o 
   3   4  12       29.43       29.99      1.52 o 
   4   4  12      137.09      153.86      2.84 o 
   5   4  12       31.88       38.17      1.41 o 
   6   4  12       17.39       13.53      0.78 o 
  -7   5  12        1.91        1.15      0.58 o 
  -6   5  12       43.91       39.57      1.38 o 
  -5   5  12        0.20        1.61      0.74 o 
  -4   5  12      143.27      139.37      2.85 o 
  -3   5  12        2.52        2.03      0.88 o 
  -2   5  12       50.39       56.92      1.92 o 
  -1   5  12       45.03       47.60      1.72 o 
   0   5  12      278.43      252.57      3.74 o 
   1   5  12        8.38       13.91      1.14 o 
   2   5  12      186.57      152.32      3.04 o 
   3   5  12       53.17       50.70      1.83 o 
   4   5  12       28.26       28.59      1.36 o 
   5   5  12       14.85       12.90      0.94 o 
   6   5  12       28.56       14.40      0.68 o 
  -7   6  12      106.33       83.10      1.30 o 
  -6   6  12        7.79        8.09      0.84 o 
  -5   6  12       17.65       16.60      1.11 o 
  -4   6  12        0.09       -0.75      0.80 o 
  -3   6  12        0.63        1.93      0.85 o 
  -2   6  12      240.28      225.69      3.63 o 
  -1   6  12       18.42       17.37      1.25 o 
   0   6  12      198.14      189.26      3.31 o 
   1   6  12       50.39       66.56      2.08 o 
   2   6  12      122.17      127.02      2.69 o 
   3   6  12       68.08       83.45      2.16 o 
   4   6  12       10.15       13.94      0.99 o 
   5   6  12        7.08        7.63      0.68 o 
  -6   7  12        3.97        4.88      0.58 o 
  -5   7  12       14.37       15.32      0.97 o 
  -4   7  12       34.70       28.95      1.34 o 
  -3   7  12       79.86       89.24      2.26 o 
  -2   7  12       47.61       50.43      1.84 o 
  -1   7  12       84.31       85.11      2.27 o 
   0   7  12        4.89        3.99      0.84 o 
   1   7  12      200.83      236.51      3.60 o 
   2   7  12      123.61      125.34      2.59 o 
   3   7  12       74.94       79.28      2.00 o 
   4   7  12        1.49        1.44      0.59 o 
   5   7  12        0.33       -0.04      0.42 o 
  -6   8  12        7.24        5.73      0.48 o 
  -5   8  12       21.98       25.10      0.99 o 
  -4   8  12       13.79       15.19      0.94 o 
  -3   8  12       58.84       64.77      1.83 o 
  -2   8  12        1.75        2.43      0.82 o 
  -1   8  12        1.53        2.43      0.80 o 
   0   8  12       85.25       98.67      2.32 o 
   1   8  12       49.78       59.88      1.81 o 
   2   8  12       18.13       19.59      1.15 o 
   3   8  12       20.68       24.53      1.07 o 
   4   8  12        0.94        1.07      0.48 o 
  -5   9  12        2.55        2.11      0.42 o 
  -4   9  12       29.22       30.33      1.04 o 
  -3   9  12       27.10       29.68      1.17 o 
  -2   9  12       29.17       27.58      1.27 o 
  -1   9  12        1.92        2.75      0.64 o 
   0   9  12       75.55      105.12      2.16 o 
   1   9  12        5.37        7.18      0.78 o 
   2   9  12        0.71        2.86      0.70 o 
   3   9  12       14.40       15.68      0.77 o 
   4   9  12        0.13        0.68      0.31 o 
  -4  10  12        3.83        4.12      0.46 o 
  -3  10  12        6.36        6.72      0.65 o 
  -2  10  12        0.08        0.48      0.55 o 
  -1  10  12        1.51        1.18      0.64 o 
   0  10  12       49.41       50.25      1.40 o 
   1  10  12       33.82       44.45      1.28 o 
   2  10  12       24.01       22.35      0.86 o 
   3  10  12        2.60        1.43      0.37 o 
  -2  11  12        5.22        5.74      0.51 o 
  -1  11  12       45.10       44.52      1.03 o 
   0  11  12        0.86        2.54      0.46 o 
   1  11  12       46.31       36.58      0.87 o 
  -7   0  13        0.10        0.29      0.58 o 
  -5   0  13        4.08        5.57      0.91 o 
  -3   0  13       28.86       28.97      1.60 o 
  -1   0  13       21.61       24.40      1.45 o 
   1   0  13     1741.09     1751.56      9.67 o 
   3   0  13       29.16       34.70      1.64 o 
   5   0  13       31.22       35.51      1.36 o 
  -7   1  13       35.99       29.83      1.13 o 
  -6   1  13      131.40      112.91      2.40 o 
  -5   1  13        9.44        8.84      1.01 o 
  -4   1  13       77.40       72.52      2.16 o 
  -3   1  13      331.44      332.34      4.34 o 
  -2   1  13      849.30      854.75      6.78 o 
  -1   1  13      384.14      395.18      4.60 o 
   0   1  13      203.00      216.83      3.42 o 
   1   1  13      219.05      241.72      3.65 o 
   2   1  13        3.78        5.02      0.94 o 
   3   1  13       21.78       26.84      1.45 o 
   4   1  13      305.44      327.63      4.14 o 
   5   1  13        1.98        3.30      0.71 o 
   6   1  13        4.59        3.23      0.56 o 
  -7   2  13        0.91        1.28      0.50 o 
  -6   2  13        0.94        1.82      0.69 o 
  -5   2  13        5.10       10.98      1.02 o 
  -4   2  13      347.09      314.76      4.24 o 
  -3   2  13       32.47       29.88      1.51 o 
  -2   2  13      189.11      182.43      3.23 o 
  -1   2  13      132.82      122.14      2.64 o 
   0   2  13      182.61      184.25      3.20 o 
   1   2  13       47.67       46.20      1.77 o 
   2   2  13       15.37       17.04      1.25 o 
   3   2  13       65.93       78.85      2.23 o 
   4   2  13       11.37       14.97      1.14 o 
   5   2  13       11.08       11.48      0.98 o 
   6   2  13        7.80        3.45      0.55 o 
  -7   3  13        3.31        2.93      0.56 o 
  -6   3  13        3.71        3.91      0.68 o 
  -5   3  13        1.83        1.98      0.82 o 
  -4   3  13        6.09        8.37      0.99 o 
  -3   3  13        0.08        0.10      0.86 o 
  -2   3  13       10.74       11.64      0.99 o 
  -1   3  13        2.43        4.64      0.89 o 
   0   3  13      348.55      354.74      4.44 o 
   1   3  13        0.04       -0.10      0.78 o 
   2   3  13      327.28      338.70      4.41 o 
   3   3  13       16.40       16.51      1.17 o 
   4   3  13       75.77       89.69      2.20 o 
   5   3  13        1.46        1.68      0.59 o 
   6   3  13        5.98        4.89      0.54 o 
  -7   4  13        0.00        0.00      0.47 o 
  -6   4  13        9.02       10.40      0.87 o 
  -5   4  13       12.76       12.02      1.08 o 
  -4   4  13       32.18       27.51      1.42 o 
  -3   4  13       36.32       34.62      1.67 o 
  -2   4  13        1.43        0.68      0.79 o 
  -1   4  13      498.00      526.99      5.42 o 
   0   4  13        0.15        3.14      0.95 o 
   1   4  13       93.91       90.04      2.36 o 
   2   4  13       43.62       50.70      1.77 o 
   3   4  13        1.52        1.40      0.68 o 
   4   4  13        3.36        4.52      0.81 o 
   5   4  13        2.99        3.72      0.63 o 
   6   4  13       30.29       16.14      0.63 o 
  -7   5  13       62.01       47.45      1.02 o 
  -6   5  13        5.77        5.15      0.65 o 
  -5   5  13       35.06       37.28      1.43 o 
  -4   5  13      132.91      129.38      2.66 o 
  -3   5  13       83.48       81.41      2.25 o 
  -2   5  13        1.00        1.81      0.86 o 
  -1   5  13       67.75       51.78      1.87 o 
   0   5  13       15.05       15.86      1.18 o 
   1   5  13        3.75        1.43      0.85 o 
   2   5  13       19.25       24.23      1.32 o 
   3   5  13       78.24       89.46      2.20 o 
   4   5  13       21.81       27.50      1.23 o 
   5   5  13       35.00       25.75      1.02 o 
  -6   6  13       32.40       27.34      0.98 o 
  -5   6  13        0.09        1.14      0.54 o 
  -4   6  13      113.06      100.03      2.25 o 
  -3   6  13       45.53       44.17      1.69 o 
  -2   6  13       16.55       22.97      1.33 o 
  -1   6  13        0.36       -0.15      0.87 o 
   0   6  13      102.58      108.48      2.49 o 
   1   6  13      417.94      394.23      4.57 o 
   2   6  13        4.34        6.12      1.02 o 
   3   6  13        0.11        0.24      0.69 o 
   4   6  13       12.00       13.59      0.86 o 
   5   6  13        2.67        2.13      0.46 o 
  -6   7  13       15.31       14.66      0.63 o 
  -5   7  13       11.72        9.53      0.80 o 
  -4   7  13        0.44        0.07      0.63 o 
  -3   7  13       38.77       39.23      1.47 o 
  -2   7  13       72.39       82.15      2.10 o 
  -1   7  13        0.74       -0.79      0.87 o 
   0   7  13       27.99       26.47      1.38 o 
   1   7  13        8.82        9.27      1.01 o 
   2   7  13        0.48        0.20      0.67 o 
   3   7  13        0.14        0.75      0.55 o 
   4   7  13       63.49       54.34      1.27 o 
  -5   8  13        1.08        1.52      0.45 o 
  -4   8  13       21.58       21.44      0.98 o 
  -3   8  13       14.96       13.95      1.00 o 
  -2   8  13       13.85       13.87      1.04 o 
  -1   8  13       24.95       33.94      1.42 o 
   0   8  13       24.25       35.51      1.38 o 
   1   8  13      131.62      158.15      2.59 o 
   2   8  13        5.02        3.61      0.75 o 
   3   8  13       11.38        9.94      0.75 o 
   4   8  13        0.15        0.61      0.37 o 
  -4   9  13        9.45        7.39      0.62 o 
  -3   9  13       20.59       25.79      1.01 o 
  -2   9  13        8.40       10.14      0.80 o 
  -1   9  13        0.03        0.65      0.58 o 
   0   9  13       72.21       79.82      1.76 o 
   1   9  13       28.69       36.63      1.17 o 
   2   9  13        8.77        7.49      0.62 o 
   3   9  13       11.35        9.34      0.54 o 
  -3  10  13        5.47        4.89      0.47 o 
  -2  10  13       10.99       14.11      0.68 o 
  -1  10  13      174.50      190.94      2.21 o 
   0  10  13        1.49        1.35      0.54 o 
   1  10  13        8.98        9.89      0.62 o 
   2  10  13        2.01        1.95      0.35 o 
  -6   0  14      141.39      117.84      2.26 o 
  -4   0  14       18.08       17.52      1.33 o 
  -2   0  14     1483.61     1439.83      8.91 o 
   0   0  14      942.34      990.51      7.39 o 
   2   0  14        2.72        2.49      0.95 o 
   4   0  14      351.25      361.93      4.06 o 
   6   0  14       12.51        8.45      0.51 o 
  -7   1  14        0.45        1.64      0.46 o 
  -6   1  14        9.53        7.81      0.80 o 
  -5   1  14        1.85        3.18      0.73 o 
  -4   1  14       63.09       59.27      1.98 o 
  -3   1  14        2.00        1.14      0.96 o 
  -2   1  14      243.48      219.93      3.59 o 
  -1   1  14       65.38       61.26      2.27 o 
   0   1  14        1.06        2.26      0.88 o 
   1   1  14      113.29      110.44      2.65 o 
   2   1  14      288.35      314.84      4.22 o 
   3   1  14        0.91        0.77      0.84 o 
   4   1  14        1.43        0.65      0.71 o 
   5   1  14        7.24        7.17      0.70 o 
   6   1  14       11.42        5.92      0.45 o 
  -7   2  14       14.88       12.42      0.67 o 
  -6   2  14        3.00        1.83      0.69 o 
  -5   2  14      103.78       94.27      2.23 o 
  -4   2  14       40.51       38.65      1.70 o 
  -3   2  14       15.36       20.78      1.31 o 
  -2   2  14        1.09        0.16      0.84 o 
  -1   2  14       86.17       85.16      2.33 o 
   0   2  14      353.73      364.05      4.53 o 
   1   2  14        3.07        3.04      0.84 o 
   2   2  14        1.69        3.17      0.82 o 
   3   2  14        0.36        0.47      0.78 o 
   4   2  14        3.14        3.32      0.68 o 
   5   2  14        1.35        2.70      0.55 o 
  -7   3  14       12.11        7.99      0.57 o 
  -6   3  14        7.97        6.54      0.73 o 
  -5   3  14       27.15       23.61      1.27 o 
  -4   3  14        0.55        2.17      0.74 o 
  -3   3  14      204.51      193.53      3.33 o 
  -2   3  14      135.08      129.59      2.84 o 
  -1   3  14      427.94      429.91      4.90 o 
   0   3  14       24.85       29.19      1.45 o 
   1   3  14        3.77        4.60      0.89 o 
   2   3  14       83.38       91.84      2.36 o 
   3   3  14       16.57       22.12      1.25 o 
   4   3  14        7.58        9.17      0.89 o 
   5   3  14        0.00        1.15      0.44 o 
  -7   4  14        2.03        1.40      0.38 o 
  -6   4  14       68.56       58.98      1.50 o 
  -5   4  14      104.20       91.36      2.04 o 
  -4   4  14       31.23       33.92      1.46 o 
  -3   4  14       28.15       22.61      1.34 o 
  -2   4  14       39.75       36.68      1.58 o 
  -1   4  14      103.39      100.68      2.47 o 
   0   4  14      290.54      303.48      4.09 o 
   1   4  14       22.62       19.04      1.25 o 
   2   4  14      101.57      119.73      2.56 o 
   3   4  14       13.00       14.37      1.08 o 
   4   4  14       36.51       41.44      1.32 o 
   5   4  14       13.39        7.18      0.64 o 
  -6   5  14       35.03       24.79      0.98 o 
  -5   5  14        0.47       -0.53      0.64 o 
  -4   5  14       52.13       49.58      1.67 o 
  -3   5  14       50.20       53.43      1.75 o 
  -2   5  14       86.64       81.30      2.19 o 
  -1   5  14        7.01       13.14      1.06 o 
   0   5  14        5.73       10.57      1.05 o 
   1   5  14       21.06       20.24      1.28 o 
   2   5  14       64.33       70.24      1.93 o 
   3   5  14        1.06        1.00      0.69 o 
   4   5  14        0.11        0.29      0.55 o 
   5   5  14        0.54        0.48      0.38 o 
  -6   6  14        0.22        0.47      0.41 o 
  -5   6  14        2.58        4.05      0.58 o 
  -4   6  14       23.25       21.66      1.12 o 
  -3   6  14        2.20        0.21      0.82 o 
  -2   6  14       87.76       88.78      2.14 o 
  -1   6  14       40.93       41.07      1.58 o 
   0   6  14      119.77      114.19      2.45 o 
   1   6  14       60.53       69.56      1.94 o 
   2   6  14        0.29        0.00      0.66 o 
   3   6  14        0.16        0.23      0.59 o 
   4   6  14       18.51        9.87      0.69 o 
  -5   7  14        4.65        4.87      0.53 o 
  -4   7  14        2.77        1.63      0.62 o 
  -3   7  14       48.19       47.38      1.56 o 
  -2   7  14        1.55        3.22      0.79 o 
  -1   7  14      128.76      151.31      2.67 o 
   0   7  14        9.90       13.62      0.98 o 
   1   7  14      164.94      186.43      2.84 o 
   2   7  14        0.40        0.88      0.62 o 
   3   7  14       15.78       16.37      0.83 o 
   4   7  14        6.91        3.21      0.47 o 
  -4   8  14       50.29       52.57      1.21 o 
  -3   8  14       21.74       27.20      1.04 o 
  -2   8  14       10.79       12.40      0.80 o 
  -1   8  14        0.86       -0.30      0.64 o 
   0   8  14       32.42       41.23      1.34 o 
   1   8  14        1.33        2.24      0.56 o 
   2   8  14        5.21        5.74      0.63 o 
   3   8  14        6.19        3.36      0.47 o 
  -3   9  14        0.05        0.20      0.42 o 
  -2   9  14       42.13       48.47      1.23 o 
  -1   9  14        0.36        0.96      0.49 o 
   0   9  14       11.52       14.38      0.76 o 
   1   9  14        9.25        9.39      0.60 o 
   2   9  14        4.02        3.97      0.45 o 
  -2  10  14        4.02        3.41      0.40 o 
  -1  10  14        7.87        7.76      0.50 o 
   0  10  14       15.98        9.73      0.52 o 
  -7   0  15        8.34        5.99      0.44 o 
  -5   0  15        2.97        4.11      0.76 o 
  -3   0  15       19.19       22.14      1.36 o 
  -1   0  15      200.09      197.56      3.39 o 
   1   0  15       22.92       25.15      1.36 o 
   3   0  15        0.12       -0.21      0.75 o 
   5   0  15       32.13       20.00      0.81 o 
  -7   1  15        2.17        1.54      0.38 o 
  -6   1  15        0.33        0.25      0.53 o 
  -5   1  15       45.58       40.68      1.51 o 
  -4   1  15      505.31      467.12      4.85 o 
  -3   1  15        4.42        4.34      0.95 o 
  -2   1  15       46.84       47.36      1.76 o 
  -1   1  15      131.03      134.05      2.78 o 
   0   1  15      165.10      174.49      3.17 o 
   1   1  15        0.40        0.95      0.81 o 
   2   1  15      220.96      241.53      3.58 o 
   3   1  15        8.69       10.51      0.96 o 
   4   1  15       34.24       37.30      1.27 o 
   5   1  15        0.84        0.34      0.44 o 
  -6   2  15      110.98       86.51      1.67 o 
  -5   2  15       15.32       11.28      1.00 o 
  -4   2  15       20.58       18.83      1.18 o 
  -3   2  15      178.74      165.84      3.06 o 
  -2   2  15      363.07      358.04      4.46 o 
  -1   2  15       28.17       32.32      1.51 o 
   0   2  15      133.71      145.55      2.86 o 
   1   2  15        0.10       -0.64      0.77 o 
   2   2  15      221.53      238.02      3.51 o 
   3   2  15        0.22        0.53      0.68 o 
   4   2  15        7.49        9.82      0.74 o 
   5   2  15        0.63        0.51      0.42 o 
  -6   3  15        9.39        8.30      0.71 o 
  -5   3  15        1.20        1.50      0.66 o 
  -4   3  15      157.82      135.39      2.58 o 
  -3   3  15       28.08       29.13      1.46 o 
  -2   3  15      179.70      182.17      3.17 o 
  -1   3  15       17.65       22.55      1.32 o 
   0   3  15       76.89       81.40      2.22 o 
   1   3  15       57.94       68.06      1.98 o 
   2   3  15       34.19       39.32      1.53 o 
   3   3  15        2.38        3.11      0.74 o 
   4   3  15       69.64       69.45      1.54 o 
   5   3  15        0.06       -0.29      0.36 o 
  -6   4  15       39.26       29.10      0.94 o 
  -5   4  15        3.71        3.43      0.64 o 
  -4   4  15        1.47        1.96      0.69 o 
  -3   4  15      223.74      230.30      3.42 o 
  -2   4  15        9.31        8.46      1.00 o 
  -1   4  15        4.87        8.59      0.88 o 
   0   4  15       10.86       10.30      0.98 o 
   1   4  15       12.12       16.03      1.08 o 
   2   4  15        0.02        0.13      0.63 o 
   3   4  15        1.25        5.38      0.64 o 
   4   4  15        6.16        4.62      0.61 o 
  -6   5  15       35.56       24.93      0.83 o 
  -5   5  15       24.77       22.91      0.94 o 
  -4   5  15        0.79        0.27      0.64 o 
  -3   5  15       11.57       15.20      1.03 o 
  -2   5  15        2.68        0.83      0.73 o 
  -1   5  15       52.38       51.41      1.71 o 
   0   5  15        5.14        3.92      0.78 o 
   1   5  15       10.42       11.62      1.01 o 
   2   5  15        0.03       -0.45      0.66 o 
   3   5  15       26.72       26.05      1.11 o 
   4   5  15        2.42        2.02      0.51 o 
  -5   6  15        3.47        3.22      0.55 o 
  -4   6  15        1.04        1.41      0.58 o 
  -3   6  15        2.80        3.62      0.77 o 
  -2   6  15       23.83       23.38      1.16 o 
  -1   6  15       74.03       74.80      1.86 o 
   0   6  15       39.31       42.77      1.50 o 
   1   6  15       38.48       49.10      1.53 o 
   2   6  15       48.41       61.57      1.58 o 
   3   6  15        6.31        5.03      0.61 o 
   4   6  15        1.24        0.19      0.34 o 
  -5   7  15        9.44        6.20      0.45 o 
  -4   7  15      100.94       97.85      1.59 o 
  -3   7  15        1.16        0.63      0.58 o 
  -2   7  15        5.39        1.68      0.67 o 
  -1   7  15        4.18        2.95      0.66 o 
   0   7  15        9.47       11.12      0.88 o 
   1   7  15        0.36        0.15      0.56 o 
   2   7  15       30.88       25.72      0.95 o 
   3   7  15        0.02       -0.11      0.39 o 
  -4   8  15        0.11        0.51      0.33 o 
  -3   8  15        1.12        3.14      0.54 o 
  -2   8  15       87.59       94.80      1.67 o 
  -1   8  15      103.65      108.78      1.81 o 
   0   8  15        0.13        1.24      0.47 o 
   1   8  15       46.60       57.95      1.28 o 
   2   8  15       19.27       14.57      0.64 o 
  -2   9  15        5.78        4.90      0.45 o 
  -1   9  15        2.92        4.27      0.47 o 
   0   9  15       13.25       11.55      0.58 o 
   1   9  15        2.49        0.82      0.36 o 
  -6   0  16       37.48       31.20      0.94 o 
  -4   0  16      306.52      262.74      3.42 o 
  -2   0  16        5.60        6.35      0.91 o 
   0   0  16        3.45        2.40      0.80 o 
   2   0  16      105.35      105.72      2.24 o 
   4   0  16       46.15       36.04      1.07 o 
  -6   1  16        0.66       -0.06      0.47 o 
  -5   1  16        3.94        4.16      0.68 o 
  -4   1  16        7.68        7.67      0.90 o 
  -3   1  16       38.36       36.38      1.53 o 
  -2   1  16       80.12       83.62      2.10 o 
  -1   1  16        4.60        5.97      0.91 o 
   0   1  16      186.86      193.58      3.19 o 
   1   1  16       32.30       33.22      1.48 o 
   2   1  16      112.95      130.48      2.48 o 
   3   1  16        0.96        0.74      0.59 o 
   4   1  16        0.03        0.65      0.45 o 
  -6   2  16        0.94        0.48      0.46 o 
  -5   2  16        0.28        0.58      0.57 o 
  -4   2  16        0.62        0.66      0.70 o 
  -3   2  16       86.21       82.37      2.11 o 
  -2   2  16      136.79      134.31      2.67 o 
  -1   2  16       36.84       39.82      1.57 o 
   0   2  16        5.18        5.48      0.81 o 
   1   2  16       15.38       17.51      1.12 o 
   2   2  16       13.50       15.66      0.98 o 
   3   2  16       15.83       20.97      1.02 o 
   4   2  16       41.67       33.05      1.00 o 
  -6   3  16       20.47       14.60      0.62 o 
  -5   3  16      137.24      115.27      1.90 o 
  -4   3  16       15.44       15.52      0.99 o 
  -3   3  16        4.14        3.51      0.74 o 
  -2   3  16        7.12        9.83      0.91 o 
  -1   3  16        2.27        3.93      0.78 o 
   0   3  16       65.19       70.24      1.91 o 
   1   3  16        1.79        1.03      0.72 o 
   2   3  16       68.69       85.09      1.92 o 
   3   3  16        4.15        5.46      0.68 o 
   4   3  16       24.28       16.98      0.72 o 
  -5   4  16        0.09        0.23      0.49 o 
  -4   4  16       31.51       25.89      1.10 o 
  -3   4  16       39.36       34.48      1.32 o 
  -2   4  16       15.00       12.54      0.97 o 
  -1   4  16        0.35        0.25      0.70 o 
   0   4  16        3.03        3.79      0.74 o 
   1   4  16        6.28        6.85      0.87 o 
   2   4  16       15.81       19.00      1.02 o 
   3   4  16        7.22        4.83      0.63 o 
   4   4  16       17.56        9.86      0.55 o 
  -5   5  16       13.11       10.87      0.63 o 
  -4   5  16       39.62       36.81      1.12 o 
  -3   5  16        6.55        6.03      0.76 o 
  -2   5  16       10.37        9.92      0.86 o 
  -1   5  16        2.21        1.52      0.65 o 
   0   5  16      181.44      205.40      2.89 o 
   1   5  16        3.80        2.12      0.67 o 
   2   5  16        3.89        3.25      0.63 o 
   3   5  16        1.56        2.32      0.49 o 
  -4   6  16       19.19       19.02      0.80 o 
  -3   6  16       18.50       20.00      0.90 o 
  -2   6  16        0.03       -0.40      0.55 o 
  -1   6  16        9.68       14.00      0.88 o 
   0   6  16        3.08        1.58      0.65 o 
   1   6  16        2.87        3.22      0.63 o 
   2   6  16        5.09        3.41      0.50 o 
   3   6  16        8.34        4.82      0.43 o 
  -4   7  16        0.01        0.55      0.34 o 
  -3   7  16       10.47        8.72      0.59 o 
  -2   7  16       10.93       10.87      0.70 o 
  -1   7  16      120.76      135.49      1.99 o 
   0   7  16        1.98        2.85      0.55 o 
   1   7  16       37.65       39.37      1.04 o 
   2   7  16        0.01        0.25      0.34 o 
  -2   8  16       61.71       55.56      1.04 o 
  -1   8  16       17.09       16.22      0.68 o 
   0   8  16        2.37        0.27      0.40 o 
   1   8  16       13.80        9.06      0.50 o 
  -5   0  17        0.15       -0.18      0.45 o 
  -3   0  17       11.28       11.50      0.96 o 
  -1   0  17       49.75       48.13      1.59 o 
   1   0  17        0.43        0.19      0.67 o 
   3   0  17        7.15        6.11      0.60 o 
  -5   1  17       13.24       10.74      0.67 o 
  -4   1  17       48.27       49.49      1.41 o 
  -3   1  17       16.01       16.42      1.00 o 
  -2   1  17       70.76       63.69      1.75 o 
  -1   1  17       16.36       17.57      1.08 o 
   0   1  17        3.26        4.58      0.81 o 
   1   1  17       15.13       14.06      1.01 o 
   2   1  17       48.45       53.56      1.46 o 
   3   1  17        0.63        0.95      0.48 o 
   4   1  17        5.07        3.69      0.41 o 
  -5   2  17       38.37       28.74      0.93 o 
  -4   2  17       64.29       59.01      1.47 o 
  -3   2  17       26.47       25.01      1.12 o 
  -2   2  17       56.35       59.52      1.69 o 
  -1   2  17        0.43        0.66      0.64 o 
   0   2  17      251.70      269.27      3.34 o 
   1   2  17        0.20        0.46      0.67 o 
   2   2  17      119.93      139.57      2.20 o 
   3   2  17        2.59        2.25      0.51 o 
  -5   3  17        5.97        5.60      0.51 o 
  -4   3  17       12.74       12.02      0.73 o 
  -3   3  17        0.83        0.54      0.60 o 
  -2   3  17        1.02        1.56      0.61 o 
  -1   3  17        2.77        4.11      0.67 o 
   0   3  17        2.71        3.68      0.67 o 
   1   3  17       12.16       16.51      0.96 o 
   2   3  17       22.93       27.72      1.03 o 
   3   3  17       21.61       19.24      0.77 o 
  -5   4  17       18.22       11.96      0.54 o 
  -4   4  17       10.74        7.52      0.65 o 
  -3   4  17        0.13        0.29      0.51 o 
  -2   4  17       39.27       38.53      1.25 o 
  -1   4  17        2.06        4.75      0.70 o 
   0   4  17        1.31        1.97      0.63 o 
   1   4  17        3.01        4.73      0.66 o 
   2   4  17        9.95        9.68      0.67 o 
   3   4  17        1.42        1.10      0.39 o 
  -4   5  17        0.32        0.70      0.39 o 
  -3   5  17       27.41       26.72      0.95 o 
  -2   5  17        2.64        1.57      0.53 o 
  -1   5  17        3.45        3.48      0.61 o 
   0   5  17        8.44        7.28      0.66 o 
   1   5  17        0.40        0.67      0.44 o 
   2   5  17        0.25        0.25      0.41 o 
  -3   6  17        0.40       -0.27      0.39 o 
  -2   6  17       32.62       32.05      1.00 o 
  -1   6  17       65.52       73.43      1.41 o 
   0   6  17       22.25       22.03      0.82 o 
   1   6  17        4.25        2.40      0.43 o 
  -2   7  17       17.45       15.00      0.59 o 
  -1   7  17        0.42       -0.07      0.40 o 
   0   7  17        0.01       -0.20      0.35 o 
  -4   0  18      101.98       88.34      1.48 o 
  -2   0  18       83.59       77.57      1.70 o 
   0   0  18        0.57        0.96      0.63 o 
   2   0  18        1.21        1.06      0.46 o 
  -4   1  18        6.80        5.32      0.55 o 
  -3   1  18        5.28        6.49      0.63 o 
  -2   1  18       52.71       53.11      1.41 o 
  -1   1  18       21.85       21.38      1.01 o 
   0   1  18      123.28      132.31      2.16 o 
   1   1  18        0.22       -0.33      0.52 o 
   2   1  18       20.07       14.21      0.71 o 
   3   1  18        1.84        1.63      0.35 o 
  -4   2  18       16.57       11.49      0.66 o 
  -3   2  18       30.81       27.60      1.00 o 
  -2   2  18        6.91        7.44      0.67 o 
  -1   2  18        1.97        1.10      0.60 o 
   0   2  18       38.55       45.20      1.31 o 
   1   2  18        0.01        0.62      0.48 o 
   2   2  18       65.10       54.81      1.17 o 
  -4   3  18        0.85        0.32      0.38 o 
  -3   3  18       10.89       11.58      0.70 o 
  -2   3  18        0.10        0.45      0.46 o 
  -1   3  18       11.54       12.85      0.82 o 
   0   3  18      133.06      159.63      2.15 o 
   1   3  18        0.43        0.46      0.46 o 
   2   3  18        6.58        4.00      0.48 o 
  -3   4  18       12.70       12.57      0.62 o 
  -2   4  18       32.44       33.39      1.01 o 
  -1   4  18        6.36        5.43      0.58 o 
   0   4  18        0.10        0.89      0.43 o 
   1   4  18        0.33        0.21      0.44 o 
   2   4  18       20.37       15.53      0.58 o 
  -3   5  18        1.74        1.72      0.33 o 
  -2   5  18       62.53       53.36      1.10 o 
  -1   5  18        8.54        7.29      0.54 o 
   0   5  18       21.90       18.15      0.68 o 
   1   5  18        0.05        0.30      0.34 o 
  -3   0  19       25.94       18.34      0.72 o 
  -1   0  19        4.49        4.54      0.51 o 
   1   0  19        7.02        4.74      0.47 o 
  -3   1  19        8.29        6.46      0.55 o 
  -2   1  19       35.31       30.48      0.93 o 
  -1   1  19        5.12        4.32      0.57 o 
   0   1  19        3.00        4.24      0.47 o 
   1   1  19        0.38        0.17      0.36 o 
  -3   2  19        8.37        7.67      0.51 o 
  -2   2  19       66.77       59.11      1.18 o 
  -1   2  19        1.23        2.65      0.47 o 
   0   2  19       64.18       59.43      1.15 o 
   1   2  19        0.58        0.38      0.35 o 
  -2   3  19       14.25        9.90      0.55 o 
  -1   3  19       33.01       34.16      0.89 o 
   0   3  19       32.56       25.85      0.78 o 
                                                 
